# Supplementary material for: 2-(Bicyclo­[2.2.1]hept-5-en-2-yl)-1H-pyrrolo­[2,3-b]pyridine
Source: Acta Crystallogr Sect E Struct Rep Online. 2010 Jun 26;66(Pt 7):o1800. doi: 10.1107/S1600536810022087 (PMC3006746; doi:10.1107/S1600536810022087)
Supplement: Supplementary file 2 [file e-66-o1800-Isup2.hkl]

# 
# h,k,l, Fc-squared, Fo-squared, sigma(Fo-squared) and status flag 
# 
data_I
_shelx_title '    rs842 in P 21/n' 
_shelx_refln_list_code          4 
_shelx_F_calc_maximum      133.52 
_exptl_crystal_F_000       448.00 
_reflns_d_resolution_high  0.8205 
 
loop_ 
 _symmetry_equiv_pos_as_xyz 
 'x, y, z' 
 '-x+1/2, y+1/2, -z+1/2' 
 '-x, -y, -z' 
 'x-1/2, -y-1/2, z-1/2' 
 
_cell_length_a     7.7837 
_cell_length_b     8.9867 
_cell_length_c    15.9727 
_cell_angle_alpha  90.000 
_cell_angle_beta   96.408 
_cell_angle_gamma  90.000 
 
_shelx_F_squared_multiplier     1.000 
 
loop_ 
 _refln_index_h 
 _refln_index_k 
 _refln_index_l 
 _refln_F_squared_calc 
 _refln_F_squared_meas 
 _refln_F_squared_sigma 
 _refln_observed_status 
   2   0   0      212.91      196.86      2.80 o 
   4   0   0      419.02      349.71      5.31 o 
   6   0   0       48.94       62.10      1.98 o 
   8   0   0      153.77      143.12      3.74 o 
   1   1   0      212.41      285.11      3.43 o 
   2   1   0      653.33      766.50      8.68 o 
   3   1   0      721.19      856.37     10.08 o 
   4   1   0      616.89      696.69      9.01 o 
   5   1   0      357.55      412.36      6.55 o 
   6   1   0        5.41        7.40      0.85 o 
   7   1   0       51.99       48.63      1.85 o 
   8   1   0       95.35       78.04      2.30 o 
   9   1   0       38.57       34.49      1.27 o 
   0   2   0     2602.09     2085.24     37.68 o 
   1   2   0      330.87      230.59      3.15 o 
   2   2   0     1025.72     1062.50     11.89 o 
   3   2   0       13.31       12.73      0.66 o 
   4   2   0      891.72     1205.90     14.37 o 
   5   2   0      112.81       95.58      2.73 o 
   6   2   0       73.50       83.06      2.33 o 
   7   2   0        5.00        7.84      0.99 o 
   8   2   0       32.21       31.13      1.47 o 
   9   2   0        1.25        1.23      0.47 o 
   1   3   0        0.85        1.00      0.28 o 
   2   3   0      161.11      160.27      2.87 o 
   3   3   0       21.00       29.05      1.05 o 
   4   3   0      131.59      170.83      3.59 o 
   5   3   0       61.80       80.09      2.16 o 
   6   3   0       10.81       13.72      1.12 o 
   7   3   0      547.00      518.94      8.44 o 
   8   3   0        5.08        6.48      0.75 o 
   9   3   0       52.76       46.73      1.32 o 
   0   4   0      357.72      326.18      4.79 o 
   1   4   0      908.49      828.68     10.06 o 
   2   4   0        0.01        8.24      0.64 o 
   3   4   0        9.44        5.89      0.65 o 
   4   4   0      127.88      144.48      3.45 o 
   5   4   0        8.22       13.30      1.07 o 
   6   4   0        8.52        8.11      0.96 o 
   7   4   0       32.26       31.40      1.46 o 
   8   4   0      105.65       97.13      2.74 o 
   1   5   0       32.55       22.16      0.99 o 
   2   5   0       54.21       49.68      1.53 o 
   3   5   0      106.60      112.97      2.99 o 
   4   5   0       21.32       24.01      1.23 o 
   5   5   0       31.95       32.11      1.52 o 
   6   5   0        0.37        0.50      0.74 o 
   7   5   0       15.07       14.10      1.04 o 
   8   5   0        1.40        2.91      0.51 o 
   0   6   0      369.36      371.90      6.16 o 
   1   6   0        0.99        1.29      0.48 o 
   2   6   0       88.43       72.71      2.04 o 
   3   6   0       82.68       70.84      2.13 o 
   4   6   0      190.90      234.53      5.08 o 
   5   6   0      342.67      375.42      6.84 o 
   6   6   0       27.19       27.41      1.38 o 
   7   6   0       32.00       36.15      1.35 o 
   1   7   0       34.44       24.84      1.32 o 
   2   7   0        9.12        6.18      0.86 o 
   3   7   0      347.36      314.17      6.07 o 
   4   7   0       43.59       52.93      1.95 o 
   5   7   0       85.68       96.27      2.56 o 
   6   7   0       22.62       23.36      1.20 o 
   7   7   0       59.01       64.02      1.91 o 
   0   8   0      146.90      121.33      3.52 o 
   1   8   0      138.53      124.74      3.56 o 
   2   8   0       20.63       21.40      1.28 o 
   3   8   0        0.11        1.87      0.79 o 
   4   8   0        0.54        0.61      0.83 o 
   5   8   0        4.70        8.80      0.83 o 
   6   8   0        1.56        2.50      0.49 o 
   1   9   0       14.61       12.74      1.05 o 
   2   9   0       23.05       22.04      1.24 o 
   3   9   0        4.98        6.32      0.74 o 
   4   9   0       36.06       38.48      1.39 o 
   5   9   0       25.95       25.34      1.03 o 
   0  10   0       26.12       33.61      1.35 o 
   1  10   0        2.00        0.33      0.51 o 
   2  10   0        1.88        3.60      0.53 o 
   3  10   0       22.82       24.61      1.12 o 
  -9   0   1        4.40        2.17      0.51 o 
  -7   0   1       85.37       85.57      2.42 o 
  -5   0   1     1018.73     1077.57     13.46 o 
  -3   0   1      999.18     1332.34     14.80 o 
  -1   0   1      484.98      629.89      6.78 o 
   1   0   1     1479.93     1457.84     25.84 o 
   3   0   1     1369.90     1385.99     15.40 o 
   5   0   1        7.47       20.67      1.06 o 
   7   0   1      163.01      182.79      4.41 o 
   9   0   1       56.14       52.42      1.51 o 
  -9   1   1       13.48       11.68      0.83 o 
  -8   1   1       31.17       29.14      1.41 o 
  -7   1   1      167.85      160.08      4.14 o 
  -6   1   1      324.06      374.43      6.59 o 
  -5   1   1        3.96        7.94      0.72 o 
  -4   1   1       25.61       60.19      1.84 o 
  -3   1   1       48.02      110.03      2.23 o 
  -2   1   1     3767.83     4936.46     73.91 o 
  -1   1   1      183.23      171.25      2.28 o 
   0   1   1      532.61      475.06     73.72 o 
   1   1   1    16840.69    15903.53    177.55 o 
   2   1   1      621.76      621.01      7.26 o 
   3   1   1     1236.21     1248.46     14.08 o 
   4   1   1       66.47       99.56      2.43 o 
   5   1   1      317.89      234.51      4.55 o 
   6   1   1       75.36       68.80      2.10 o 
   7   1   1        0.10        3.76      0.69 o 
   8   1   1       15.90       12.89      1.00 o 
   9   1   1       13.87       14.53      0.86 o 
  -9   2   1        0.73        0.52      0.62 o 
  -8   2   1      157.31      160.23      3.95 o 
  -7   2   1      385.05      385.44      6.97 o 
  -6   2   1      250.96      271.80      5.46 o 
  -5   2   1      147.81      165.53      3.76 o 
  -4   2   1      121.11      136.30      2.99 o 
  -3   2   1      101.81      144.17      2.74 o 
  -2   2   1       84.39       79.89      1.69 o 
  -1   2   1     1021.04     1020.61     11.16 o 
   0   2   1        0.10        1.33      0.18 o 
   1   2   1        7.61       28.45      0.87 o 
   2   2   1      574.18      621.67      7.49 o 
   3   2   1      969.50     1168.93     13.48 o 
   4   2   1      483.17      500.69      7.16 o 
   5   2   1       81.46      103.89      2.88 o 
   6   2   1       22.65       26.85      1.38 o 
   7   2   1      236.85      217.97      4.88 o 
   8   2   1      223.63      185.63      4.22 o 
   9   2   1        5.93        3.07      0.55 o 
  -9   3   1        6.14        3.87      0.56 o 
  -8   3   1       46.21       40.88      1.60 o 
  -7   3   1      117.34      124.82      3.57 o 
  -6   3   1       83.01       97.01      2.60 o 
  -5   3   1        6.06        7.27      0.76 o 
  -4   3   1        7.12       11.22      0.81 o 
  -3   3   1     1511.85     1787.62     19.97 o 
  -2   3   1      141.29      281.44      4.23 o 
  -1   3   1      199.88      193.15      3.06 o 
   0   3   1       20.05       10.44      2.33 o 
   1   3   1       18.32       13.17      0.57 o 
   2   3   1      125.14      165.06      2.96 o 
   3   3   1        0.49        2.60      0.48 o 
   4   3   1        0.93        0.46      0.66 o 
   5   3   1       13.30       10.30      0.90 o 
   6   3   1        9.05        6.36      1.04 o 
   7   3   1       25.23       24.90      1.41 o 
   8   3   1        6.32        4.78      0.68 o 
   9   3   1        2.33        2.93      0.47 o 
  -8   4   1        0.31        3.33      0.58 o 
  -7   4   1        1.13        1.70      0.73 o 
  -6   4   1      174.78      163.01      4.15 o 
  -5   4   1        3.06        1.83      0.60 o 
  -4   4   1       69.21       83.30      2.51 o 
  -3   4   1       37.94       34.76      1.22 o 
  -2   4   1      324.12      338.11      5.17 o 
  -1   4   1       60.89       55.36      1.65 o 
   0   4   1       99.05       73.09      1.31 o 
   1   4   1      399.28      266.30      4.23 o 
   2   4   1       16.79        6.52      0.55 o 
   3   4   1       43.12       33.55      1.23 o 
   4   4   1      114.48      116.24      3.05 o 
   5   4   1       52.84       61.49      2.00 o 
   6   4   1       72.75       74.45      2.30 o 
   7   4   1      164.18      149.81      3.82 o 
   8   4   1        2.77        3.38      0.64 o 
  -8   5   1       13.16       11.71      0.82 o 
  -7   5   1       10.37       14.70      1.04 o 
  -6   5   1        6.52       10.45      1.01 o 
  -5   5   1       25.48       26.00      1.40 o 
  -4   5   1      192.82      232.21      4.81 o 
  -3   5   1       22.65       28.50      1.26 o 
  -2   5   1       35.81       53.09      1.56 o 
  -1   5   1      168.97      142.56      3.12 o 
   0   5   1      757.49      778.17     31.13 o 
   1   5   1      543.51      451.16      6.64 o 
   2   5   1      247.44      229.93      4.33 o 
   3   5   1       36.86       35.31      1.34 o 
   4   5   1       20.43       17.14      1.08 o 
   5   5   1        6.61        7.72      0.86 o 
   6   5   1        0.90        1.99      0.61 o 
   7   5   1        2.42        4.26      0.67 o 
   8   5   1       17.38       15.72      0.87 o 
  -7   6   1       61.01       55.90      1.74 o 
  -6   6   1       13.16       13.58      1.10 o 
  -5   6   1      201.84      203.76      4.71 o 
  -4   6   1      130.60      155.38      3.99 o 
  -3   6   1        5.92        9.23      0.88 o 
  -2   6   1        3.15        2.12      0.58 o 
  -1   6   1       73.01       75.85      2.02 o 
   0   6   1      136.78      114.35      9.65 o 
   1   6   1       86.35       53.04      1.67 o 
   2   6   1       36.28       33.72      1.33 o 
   3   6   1      339.56      357.39      6.38 o 
   4   6   1      464.56      492.90      8.12 o 
   5   6   1      115.43      127.60      3.57 o 
   6   6   1        3.93        4.05      0.82 o 
   7   6   1        0.43        0.90      0.48 o 
  -7   7   1       10.00        8.01      0.73 o 
  -6   7   1       24.20       24.93      1.25 o 
  -5   7   1       31.94       36.81      1.62 o 
  -4   7   1      257.47      284.10      5.75 o 
  -3   7   1       22.38       26.77      1.42 o 
  -2   7   1        1.87        2.61      0.69 o 
  -1   7   1      110.05       96.70      3.05 o 
   0   7   1        4.71        3.89      0.48 o 
   1   7   1       42.49       34.50      1.46 o 
   2   7   1      185.16      151.85      3.91 o 
   3   7   1       43.31       41.08      1.73 o 
   4   7   1       22.40       30.09      1.58 o 
   5   7   1        0.35        0.16      0.70 o 
   6   7   1        4.00        4.37      0.69 o 
   7   7   1        0.62        0.37      0.53 o 
  -6   8   1        3.65        3.59      0.56 o 
  -5   8   1        6.29        6.27      0.75 o 
  -4   8   1      101.98      113.12      3.25 o 
  -3   8   1      345.75      316.00      6.08 o 
  -2   8   1        7.54       11.26      1.01 o 
  -1   8   1       27.15       29.83      1.50 o 
   0   8   1       73.63       67.02      1.54 o 
   1   8   1       12.36       10.54      0.97 o 
   2   8   1      140.05      126.17      3.63 o 
   3   8   1      124.89      111.11      3.38 o 
   4   8   1       11.65       12.93      0.99 o 
   5   8   1        8.66        7.37      0.81 o 
   6   8   1       15.94       12.51      0.77 o 
  -5   9   1        0.10       -0.31      0.60 o 
  -4   9   1        1.67        5.20      0.67 o 
  -3   9   1        1.02        2.30      0.57 o 
  -2   9   1        7.34        3.00      0.71 o 
  -1   9   1       18.95       22.53      1.31 o 
   0   9   1       60.77       48.41      1.76 o 
   1   9   1       52.49       54.74      1.91 o 
   2   9   1       30.57       28.72      1.36 o 
   3   9   1        3.53        4.96      0.70 o 
   4   9   1        1.88        2.43      0.51 o 
   5   9   1        2.30        2.27      0.51 o 
  -3  10   1       11.20       12.80      0.86 o 
  -2  10   1        1.00        1.84      0.59 o 
  -1  10   1        1.11       -0.63      0.63 o 
   0  10   1        1.56        2.79      0.39 o 
   1  10   1        0.45        0.55      0.66 o 
   2  10   1        7.06        7.90      0.73 o 
   3  10   1        2.87        4.19      0.55 o 
  -8   0   2        5.09        6.42      0.86 o 
  -6   0   2      228.92      296.42      5.62 o 
  -4   0   2       12.67       22.14      0.92 o 
  -2   0   2     4537.03     5830.45     82.79 o 
   0   0   2      269.19      293.12      7.77 o 
   2   0   2       34.89       28.72      0.77 o 
   4   0   2     3338.89     3546.53     37.81 o 
   6   0   2      755.96      657.03      9.78 o 
   8   0   2       20.99       31.74      1.39 o 
  -9   1   2        3.02        1.69      0.57 o 
  -8   1   2      120.34      109.93      3.24 o 
  -7   1   2       63.08       67.68      2.18 o 
  -6   1   2       25.96       24.59      1.29 o 
  -5   1   2      398.19      478.44      7.28 o 
  -4   1   2      219.52      296.71      4.79 o 
  -3   1   2       30.95       31.71      0.95 o 
  -2   1   2      943.00     1036.36     11.45 o 
  -1   1   2     4204.77     4119.86     58.82 o 
   0   1   2      205.93      180.08     14.85 o 
   1   1   2     1241.12     1156.98     12.37 o 
   2   1   2     1042.42     1037.59     11.56 o 
   3   1   2      399.53      520.26      6.78 o 
   4   1   2     1205.68     1174.25     14.02 o 
   5   1   2      617.03      590.98      8.60 o 
   6   1   2        0.63        2.47      0.64 o 
   7   1   2      179.25      151.91      4.03 o 
   8   1   2       70.58       53.57      1.81 o 
   9   1   2        0.36        2.42      0.47 o 
  -9   2   2       82.67       71.25      2.15 o 
  -8   2   2       72.24       67.16      2.05 o 
  -7   2   2       24.56       23.77      1.40 o 
  -6   2   2        3.96        8.87      0.86 o 
  -5   2   2       37.34       50.29      1.63 o 
  -4   2   2       91.37      123.49      2.86 o 
  -3   2   2       17.78       27.82      0.95 o 
  -2   2   2      315.30      460.06      5.84 o 
  -1   2   2      965.79      915.11     10.17 o 
   0   2   2      209.75      113.02      7.66 o 
   1   2   2       81.76       73.30      1.50 o 
   2   2   2     2052.75     2412.55     25.58 o 
   3   2   2       22.40       11.79      0.68 o 
   4   2   2      105.14       95.95      2.50 o 
   5   2   2       18.55       20.97      1.06 o 
   6   2   2      436.44      387.52      6.85 o 
   7   2   2        1.90        2.34      0.74 o 
   8   2   2        0.35        1.58      0.59 o 
   9   2   2        3.97        6.42      0.57 o 
  -9   3   2        2.15        2.39      0.53 o 
  -8   3   2        2.85        6.02      0.75 o 
  -7   3   2        7.09        8.07      0.99 o 
  -6   3   2       40.08       44.15      1.74 o 
  -5   3   2       37.23       37.07      1.45 o 
  -4   3   2       16.68       43.31      1.43 o 
  -3   3   2      707.16      735.87      9.36 o 
  -2   3   2      105.41      138.45      2.64 o 
  -1   3   2       10.04       14.59      0.69 o 
   0   3   2      689.62      549.69     79.03 o 
   1   3   2      925.21      657.27      7.97 o 
   2   3   2      696.81      746.72      9.16 o 
   3   3   2      404.16      427.29      6.23 o 
   4   3   2      194.42      218.42      4.25 o 
   5   3   2        5.61       14.15      1.03 o 
   6   3   2      533.72      544.33      8.73 o 
   7   3   2        1.45        2.07      0.57 o 
   8   3   2        0.13        0.60      0.51 o 
  -8   4   2       46.57       39.67      1.50 o 
  -7   4   2       70.38       79.53      2.35 o 
  -6   4   2       15.30       12.43      1.08 o 
  -5   4   2      306.88      335.16      6.17 o 
  -4   4   2       20.37       28.19      1.26 o 
  -3   4   2       12.91       11.59      0.83 o 
  -2   4   2      189.42      247.76      4.21 o 
  -1   4   2      555.36      507.28      6.82 o 
   0   4   2      277.10      155.79     12.64 o 
   1   4   2      318.49      269.37      4.31 o 
   2   4   2      123.48      140.77      2.98 o 
   3   4   2        1.23        3.72      0.53 o 
   4   4   2        0.09        2.17      0.48 o 
   5   4   2       20.28       22.81      1.23 o 
   6   4   2       73.70       77.46      2.31 o 
   7   4   2        9.01       10.40      1.01 o 
   8   4   2       24.60       23.04      1.08 o 
  -8   5   2        7.65        7.07      0.65 o 
  -7   5   2        5.69        7.17      0.87 o 
  -6   5   2      272.22      295.49      5.90 o 
  -5   5   2       73.10       82.99      2.39 o 
  -4   5   2      142.63      145.36      3.65 o 
  -3   5   2       46.92       74.67      2.01 o 
  -2   5   2       42.73       39.93      1.35 o 
  -1   5   2      700.88      515.31      7.34 o 
   0   5   2      502.25      419.73     27.93 o 
   1   5   2       33.62       17.81      0.92 o 
   2   5   2        0.43        3.76      0.57 o 
   3   5   2        9.65       16.56      1.00 o 
   4   5   2        2.60        3.56      0.71 o 
   5   5   2        1.10        1.11      0.63 o 
   6   5   2       48.82       45.18      1.77 o 
   7   5   2       10.37        9.94      0.84 o 
   8   5   2        1.92        1.14      0.47 o 
  -7   6   2       12.94       21.02      1.12 o 
  -6   6   2       83.67       95.89      3.02 o 
  -5   6   2      122.64      148.36      3.93 o 
  -4   6   2       24.96       24.45      1.42 o 
  -3   6   2       72.67       68.96      2.07 o 
  -2   6   2       29.06       23.67      1.18 o 
  -1   6   2      364.30      347.34      5.95 o 
   0   6   2       99.47      115.16     10.69 o 
   1   6   2        8.97        5.32      0.66 o 
   2   6   2        0.03       -0.28      0.68 o 
   3   6   2       87.80       96.17      2.95 o 
   4   6   2       66.11       76.41      2.30 o 
   5   6   2        1.13        0.00      0.89 o 
   6   6   2        6.50        7.14      0.78 o 
   7   6   2       15.54       17.60      0.98 o 
  -7   7   2        0.12       -0.09      0.54 o 
  -6   7   2       10.49        9.78      0.90 o 
  -5   7   2       16.85       18.88      1.19 o 
  -4   7   2      252.96      236.48      5.14 o 
  -3   7   2        0.18        0.17      0.71 o 
  -2   7   2      158.71      115.31      3.35 o 
  -1   7   2      125.62       86.64      2.34 o 
   0   7   2      280.90      254.48      9.74 o 
   1   7   2       82.48       72.14      2.17 o 
   2   7   2        0.42        0.41      0.81 o 
   3   7   2      212.97      196.23      4.63 o 
   4   7   2      223.26      231.26      5.06 o 
   5   7   2       52.67       48.93      1.79 o 
   6   7   2        1.45        1.37      0.56 o 
   7   7   2        8.61       11.41      0.71 o 
  -6   8   2        3.39        3.79      0.51 o 
  -5   8   2        7.79        6.88      0.84 o 
  -4   8   2       14.20       14.51      1.07 o 
  -3   8   2       66.21       61.62      2.07 o 
  -2   8   2        8.80        8.71      0.96 o 
  -1   8   2        0.00        2.63      0.56 o 
   0   8   2        0.55       -0.01      0.56 o 
   1   8   2       34.93       37.73      1.65 o 
   2   8   2       26.32       17.97      1.24 o 
   3   8   2       33.55       32.08      1.51 o 
   4   8   2        2.48        2.86      0.66 o 
   5   8   2       14.21       19.70      1.07 o 
   6   8   2       22.26       31.61      1.11 o 
  -5   9   2       18.54       22.02      1.02 o 
  -4   9   2        0.42        1.35      0.59 o 
  -3   9   2       19.99       12.30      0.96 o 
  -2   9   2        5.29        3.68      0.75 o 
  -1   9   2       68.35       52.42      1.85 o 
   0   9   2        3.70        1.33      0.45 o 
   1   9   2        2.38        3.19      0.70 o 
   2   9   2        8.42        5.15      0.81 o 
   3   9   2       36.07       38.80      1.49 o 
   4   9   2        0.00        0.23      0.57 o 
   5   9   2        0.02        0.22      0.38 o 
  -3  10   2       42.32       48.93      1.53 o 
  -2  10   2        8.40       11.82      0.85 o 
  -1  10   2        6.93        3.55      0.57 o 
   0  10   2        0.00        0.32      0.35 o 
   1  10   2       25.66       25.23      1.13 o 
   2  10   2        0.58        0.32      0.61 o 
   3  10   2        2.96        4.47      0.62 o 
  -9   0   3       31.34       33.75      1.26 o 
  -7   0   3        2.25        2.45      0.75 o 
  -5   0   3        3.74       12.00      0.87 o 
  -3   0   3       26.48       24.79      0.85 o 
  -1   0   3    17828.04    14830.02    169.59 o 
   1   0   3      389.52      451.54      5.35 o 
   3   0   3     3386.06     3561.96     37.45 o 
   5   0   3       24.93       45.52      1.60 o 
   7   0   3        0.17        1.29      0.68 o 
   9   0   3       66.49       60.84      1.83 o 
  -9   1   3        4.97        3.68      0.58 o 
  -8   1   3        3.59        7.27      0.90 o 
  -7   1   3        0.03        1.00      0.67 o 
  -6   1   3      192.84      209.30      4.59 o 
  -5   1   3      536.90      676.94      9.41 o 
  -4   1   3       59.37       91.60      2.32 o 
  -3   1   3       19.92        4.82      0.50 o 
  -2   1   3       62.37      113.08      2.05 o 
  -1   1   3    16680.54    15653.87    180.60 o 
   0   1   3       37.21       17.30      0.67 o 
   1   1   3        1.94        3.15      0.30 o 
   2   1   3       86.10       50.30      1.33 o 
   3   1   3      306.17      423.72      5.89 o 
   4   1   3      228.00      303.78      5.05 o 
   5   1   3       67.07       71.20      1.97 o 
   6   1   3       30.07       28.33      1.44 o 
   7   1   3      323.97      267.24      5.53 o 
   8   1   3        9.14        7.77      0.73 o 
   9   1   3       10.02       12.85      0.71 o 
  -9   2   3      113.39      113.74      2.77 o 
  -8   2   3       84.65       79.26      2.24 o 
  -7   2   3      147.51      154.64      4.08 o 
  -6   2   3       21.59       24.78      1.27 o 
  -5   2   3      187.84      245.41      4.75 o 
  -4   2   3      152.04      207.88      3.92 o 
  -3   2   3      689.82      815.36      9.94 o 
  -2   2   3       64.53      132.78      2.42 o 
  -1   2   3      108.98       76.40      1.59 o 
   0   2   3       85.03       67.51      4.63 o 
   1   2   3      955.66      866.03      9.86 o 
   2   2   3        9.30        8.47      0.52 o 
   3   2   3       10.60        8.07      0.60 o 
   4   2   3        0.69       -0.17      0.51 o 
   5   2   3       97.51       82.92      2.60 o 
   6   2   3      120.44      101.08      3.19 o 
   7   2   3       32.10       33.74      1.56 o 
   8   2   3       97.89       83.89      2.61 o 
  -9   3   3        0.92        0.94      0.50 o 
  -8   3   3      174.87      163.98      3.90 o 
  -7   3   3        2.94        3.41      0.82 o 
  -6   3   3       18.94       12.98      1.02 o 
  -5   3   3      163.63      170.02      3.91 o 
  -4   3   3      135.27      158.69      3.48 o 
  -3   3   3        0.03        8.66      0.69 o 
  -2   3   3       10.89       23.96      0.87 o 
  -1   3   3      160.63      168.50      2.90 o 
   0   3   3      555.69      377.22     24.36 o 
   1   3   3      246.19      160.25      2.84 o 
   2   3   3        4.12        3.48      0.44 o 
   3   3   3     1072.71     1379.81     16.11 o 
   4   3   3        0.01        0.42      0.46 o 
   5   3   3        1.68        1.66      0.57 o 
   6   3   3      183.23      183.50      4.41 o 
   7   3   3       68.12       59.38      1.96 o 
   8   3   3       10.44       10.15      0.81 o 
  -8   4   3        8.57       10.72      0.89 o 
  -7   4   3       40.58       45.40      1.78 o 
  -6   4   3        0.08        2.84      0.65 o 
  -5   4   3      125.30      158.80      3.95 o 
  -4   4   3       78.86       88.62      2.68 o 
  -3   4   3      150.63      199.29      3.90 o 
  -2   4   3       17.92       47.92      1.36 o 
  -1   4   3        0.54       11.54      0.72 o 
   0   4   3      854.39      664.71     35.50 o 
   1   4   3      146.50      131.43      2.78 o 
   2   4   3       36.76       23.22      0.94 o 
   3   4   3        1.33        4.40      0.60 o 
   4   4   3      597.98      676.19      9.68 o 
   5   4   3       47.65       49.12      1.81 o 
   6   4   3       67.88       50.56      1.85 o 
   7   4   3       48.06       46.98      1.74 o 
   8   4   3       37.20       37.15      1.30 o 
  -8   5   3        1.39       -0.15      0.65 o 
  -7   5   3        0.90        0.29      0.84 o 
  -6   5   3      322.34      337.12      6.38 o 
  -5   5   3      117.76      151.40      3.94 o 
  -4   5   3       15.53       25.78      1.28 o 
  -3   5   3       88.12       96.80      2.81 o 
  -2   5   3       63.35       92.07      2.57 o 
  -1   5   3      148.85      175.29      3.59 o 
   0   5   3      514.26      403.75     10.07 o 
   1   5   3       33.93       14.93      0.87 o 
   2   5   3      332.25      284.83      5.08 o 
   3   5   3      105.08      109.94      3.06 o 
   4   5   3       41.82       41.17      1.66 o 
   5   5   3       68.97       83.90      2.41 o 
   6   5   3       18.91       26.84      1.37 o 
   7   5   3        5.03        5.92      0.71 o 
   8   5   3        3.58        1.97      0.41 o 
  -7   6   3        0.05        1.16      0.52 o 
  -6   6   3       31.49       24.04      1.29 o 
  -5   6   3        2.00        3.85      0.87 o 
  -4   6   3      109.65      111.43      3.34 o 
  -3   6   3        0.00       -0.15      0.81 o 
  -2   6   3      180.95      143.62      3.56 o 
  -1   6   3       87.53       76.10      2.08 o 
   0   6   3       14.68       12.44      1.01 o 
   1   6   3        2.15        1.60      0.62 o 
   2   6   3       77.82       62.93      1.98 o 
   3   6   3      121.59      116.89      3.38 o 
   4   6   3       27.75       33.31      1.53 o 
   5   6   3       55.31       51.78      1.93 o 
   6   6   3        1.80        3.13      0.72 o 
   7   6   3        5.96        6.01      0.65 o 
  -7   7   3       11.78       13.97      0.84 o 
  -6   7   3      185.68      231.91      4.65 o 
  -5   7   3       17.19       18.62      1.22 o 
  -4   7   3       31.16       30.54      1.50 o 
  -3   7   3       54.28       55.69      2.01 o 
  -2   7   3       55.97       48.04      1.86 o 
  -1   7   3       12.14       12.37      1.08 o 
   0   7   3       81.64       73.26      2.44 o 
   1   7   3       43.53       45.60      1.71 o 
   2   7   3      470.61      384.94      6.92 o 
   3   7   3      184.03      180.24      4.39 o 
   4   7   3       89.18      114.57      3.38 o 
   5   7   3        0.25       -0.30      0.79 o 
   6   7   3       61.34       54.48      1.68 o 
  -6   8   3       50.09       52.85      1.54 o 
  -5   8   3       53.38       56.46      1.80 o 
  -4   8   3       26.80       29.05      1.41 o 
  -3   8   3        2.65        3.21      0.79 o 
  -2   8   3       54.16       38.64      1.87 o 
  -1   8   3        0.03        0.25      0.73 o 
   0   8   3      106.58       97.21      2.54 o 
   1   8   3      254.67      232.71      5.14 o 
   2   8   3       87.44       75.17      2.28 o 
   3   8   3        9.53        9.79      0.94 o 
   4   8   3       44.09       49.12      1.71 o 
   5   8   3        1.05        2.98      0.60 o 
   6   8   3        1.77        4.89      0.54 o 
  -5   9   3       10.26       11.33      0.81 o 
  -4   9   3        0.50        0.35      0.67 o 
  -3   9   3        2.68        1.55      0.62 o 
  -2   9   3       50.17       39.69      1.65 o 
  -1   9   3       69.38       66.24      2.06 o 
   0   9   3       12.05       11.85      0.64 o 
   1   9   3        3.58        2.88      0.63 o 
   2   9   3       18.05       23.91      1.30 o 
   3   9   3        5.57        4.58      0.72 o 
   4   9   3        9.81       10.90      0.80 o 
   5   9   3       16.19       19.08      0.83 o 
  -3  10   3        2.49        3.44      0.55 o 
  -2  10   3       33.26       42.77      1.49 o 
  -1  10   3       21.80       23.08      1.12 o 
   0  10   3        4.99        3.26      0.56 o 
   1  10   3        9.10       12.44      0.92 o 
   2  10   3        0.25        0.69      0.44 o 
   3  10   3        0.67        2.46      0.42 o 
  -8   0   4        1.18        1.01      0.58 o 
  -6   0   4       51.66       70.27      2.13 o 
  -4   0   4      272.69      263.76      4.48 o 
  -2   0   4     6404.47     7801.59    109.42 o 
   0   0   4    13384.97    11022.12    357.74 o 
   2   0   4      725.42      719.64      8.59 o 
   4   0   4     1130.60     1133.60     13.82 o 
   6   0   4        1.53        2.61      0.72 o 
   8   0   4       17.47       10.99      0.88 o 
  -9   1   4       44.20       34.94      1.27 o 
  -8   1   4       72.47       78.15      2.28 o 
  -7   1   4        9.61        9.82      0.97 o 
  -6   1   4       10.15       17.54      1.09 o 
  -5   1   4      115.21      134.45      3.29 o 
  -4   1   4      123.50      195.70      3.71 o 
  -3   1   4      321.63      359.54      5.17 o 
  -2   1   4     2716.62     3050.62     58.11 o 
  -1   1   4     1903.36     1905.84     20.15 o 
   0   1   4      280.48      290.53     17.76 o 
   1   1   4       14.71       13.35      0.53 o 
   2   1   4      219.21      207.30      3.33 o 
   3   1   4      254.68      286.87      4.55 o 
   4   1   4      328.62      392.56      6.14 o 
   5   1   4      100.55      101.32      2.93 o 
   6   1   4      528.19      504.87      8.24 o 
   7   1   4       66.66       59.10      1.98 o 
   8   1   4       15.09       13.15      0.97 o 
  -9   2   4        1.44        4.44      0.62 o 
  -8   2   4       30.66       26.54      1.36 o 
  -7   2   4       12.68       15.74      1.14 o 
  -6   2   4       61.69       68.28      2.13 o 
  -5   2   4        0.20        0.34      0.61 o 
  -4   2   4      532.05      605.54      8.34 o 
  -3   2   4      418.46      484.49      6.63 o 
  -2   2   4        4.85        3.03      0.42 o 
  -1   2   4        0.29       12.74      0.57 o 
   0   2   4      298.29      256.03     38.93 o 
   1   2   4        1.67       29.76      0.86 o 
   2   2   4      714.99      773.41      9.40 o 
   3   2   4       30.22       33.33      1.15 o 
   4   2   4      106.20      162.24      3.56 o 
   5   2   4        4.14        2.45      0.64 o 
   6   2   4      263.59      255.41      5.35 o 
   7   2   4       20.35       18.09      1.17 o 
   8   2   4        1.80        2.51      0.61 o 
  -9   3   4      258.49      220.51      3.87 o 
  -8   3   4        1.43       -0.33      0.90 o 
  -7   3   4      169.73      157.48      4.08 o 
  -6   3   4       40.80       32.49      1.56 o 
  -5   3   4       20.70       23.20      1.29 o 
  -4   3   4       28.04       40.20      1.45 o 
  -3   3   4       43.15       75.78      2.12 o 
  -2   3   4       78.04       79.14      2.01 o 
  -1   3   4      351.17      312.05      4.57 o 
   0   3   4       34.15       65.50     10.36 o 
   1   3   4        4.37        8.59      0.59 o 
   2   3   4      185.37      191.02      3.48 o 
   3   3   4       10.93       12.95      0.84 o 
   4   3   4        7.19        7.35      0.71 o 
   5   3   4      120.76      125.40      3.45 o 
   6   3   4       66.27       63.29      2.09 o 
   7   3   4       78.97       59.88      1.97 o 
   8   3   4        1.02        0.72      0.46 o 
  -8   4   4        0.22        0.30      0.74 o 
  -7   4   4        8.51        7.25      0.86 o 
  -6   4   4        4.26        2.67      0.75 o 
  -5   4   4       17.43       12.62      1.02 o 
  -4   4   4       39.78       40.91      1.53 o 
  -3   4   4       37.75       30.48      1.20 o 
  -2   4   4        0.52        3.61      0.55 o 
  -1   4   4       88.62      137.27      2.91 o 
   0   4   4       10.38        9.67      0.50 o 
   1   4   4     1315.11      947.52     11.61 o 
   2   4   4       51.58       48.25      1.45 o 
   3   4   4      197.70      213.53      4.27 o 
   4   4   4      190.56      193.83      4.30 o 
   5   4   4      458.02      470.46      7.84 o 
   6   4   4       59.86       45.44      1.77 o 
   7   4   4        0.07        0.14      0.60 o 
   8   4   4        8.26        4.07      0.61 o 
  -8   5   4        6.62        7.23      0.67 o 
  -7   5   4        0.87        3.73      0.82 o 
  -6   5   4       53.24       52.31      1.94 o 
  -5   5   4       30.53       30.31      1.47 o 
  -4   5   4        5.12        5.62      0.76 o 
  -3   5   4       52.15       56.08      1.78 o 
  -2   5   4      300.66      268.44      4.90 o 
  -1   5   4      284.68      271.05      4.79 o 
   0   5   4      221.31      186.23     21.90 o 
   1   5   4       66.84       58.70      1.65 o 
   2   5   4      128.39      111.70      2.96 o 
   3   5   4       36.68       31.70      1.39 o 
   4   5   4        1.19        2.24      0.67 o 
   5   5   4      115.70      121.86      3.47 o 
   6   5   4       51.92       46.88      1.68 o 
   7   5   4        0.37       -0.63      0.64 o 
  -7   6   4        0.12        2.66      0.54 o 
  -6   6   4       47.95       47.82      1.83 o 
  -5   6   4      455.42      456.84      7.79 o 
  -4   6   4      286.88      325.06      6.18 o 
  -3   6   4        7.36        7.29      0.88 o 
  -2   6   4      106.76      129.39      3.42 o 
  -1   6   4      193.72      155.62      3.70 o 
   0   6   4        6.38       13.32      2.05 o 
   1   6   4        7.08        5.48      0.76 o 
   2   6   4       21.75       19.24      1.14 o 
   3   6   4      866.38      811.89     11.51 o 
   4   6   4        0.97        2.36      0.63 o 
   5   6   4        4.34        5.47      0.91 o 
   6   6   4       13.00       15.34      0.97 o 
   7   6   4       21.50       20.37      0.93 o 
  -7   7   4       23.58       26.74      1.07 o 
  -6   7   4        7.96       10.37      0.96 o 
  -5   7   4        1.48        2.56      0.78 o 
  -4   7   4       80.71       78.27      2.38 o 
  -3   7   4        6.55        3.72      0.86 o 
  -2   7   4      230.72      199.68      4.62 o 
  -1   7   4       29.13       33.81      1.51 o 
   0   7   4       52.19       41.17      3.23 o 
   1   7   4      325.54      232.15      4.99 o 
   2   7   4      194.91      155.60      3.99 o 
   3   7   4       39.11       28.72      1.50 o 
   4   7   4        0.07        1.47      0.69 o 
   5   7   4        5.56       10.81      0.91 o 
   6   7   4        5.01        0.85      0.51 o 
  -6   8   4       11.42       12.27      0.79 o 
  -5   8   4       35.87       37.18      1.46 o 
  -4   8   4       62.77       62.60      1.96 o 
  -3   8   4       16.09       20.80      1.27 o 
  -2   8   4        0.12        0.83      0.99 o 
  -1   8   4       63.16       53.14      1.94 o 
   0   8   4       85.57       92.01      6.61 o 
   1   8   4        0.41        3.08      0.73 o 
   2   8   4       13.03       10.99      1.11 o 
   3   8   4       36.69       31.67      1.43 o 
   4   8   4        0.10        1.50      0.45 o 
   5   8   4       22.85       23.95      1.10 o 
  -5   9   4       15.97       14.33      0.90 o 
  -4   9   4      164.65      140.03      3.38 o 
  -3   9   4        0.00        0.49      0.55 o 
  -2   9   4        0.15        1.06      0.59 o 
  -1   9   4        0.01        2.06      0.58 o 
   0   9   4        5.60        5.30      0.55 o 
   1   9   4        2.21        1.00      0.59 o 
   2   9   4       20.77       17.69      1.09 o 
   3   9   4        5.75        6.55      0.74 o 
   4   9   4        0.30        0.77      0.47 o 
  -3  10   4        7.64        6.47      0.67 o 
  -2  10   4        9.35       10.14      0.78 o 
  -1  10   4        3.12        1.95      0.49 o 
   0  10   4        2.44        3.33      0.40 o 
   1  10   4        0.62       -1.05      1.05 o 
   2  10   4        2.93        4.26      0.61 o 
   3  10   4       17.74       35.38      1.11 o 
  -9   0   5       20.83       17.38      0.93 o 
  -7   0   5      229.57      210.68      4.83 o 
  -5   0   5       55.61       33.40      1.34 o 
  -3   0   5        6.51       38.33      1.12 o 
  -1   0   5     5021.25     4381.32     71.14 o 
   1   0   5       70.45       38.03      1.13 o 
   3   0   5      559.60      628.89      8.28 o 
   5   0   5      194.73      184.54      4.22 o 
   7   0   5      310.63      280.40      5.62 o 
  -9   1   5       63.93       43.93      1.42 o 
  -8   1   5       28.33       32.59      1.42 o 
  -7   1   5      234.69      227.60      4.98 o 
  -6   1   5       91.15      101.02      3.08 o 
  -5   1   5       69.94       96.18      2.79 o 
  -4   1   5       63.57       89.36      2.40 o 
  -3   1   5        1.92       22.54      0.92 o 
  -2   1   5     6417.04     6346.49     99.05 o 
  -1   1   5     2298.25     2348.14     24.80 o 
   0   1   5      248.14      252.67     10.71 o 
   1   1   5     1276.05     1206.82     13.47 o 
   2   1   5      225.87      238.56      3.83 o 
   3   1   5      957.96     1090.87     13.07 o 
   4   1   5        7.66       11.58      0.84 o 
   5   1   5      396.13      385.60      6.64 o 
   6   1   5       43.83       39.95      1.69 o 
   7   1   5       16.91       15.72      1.07 o 
   8   1   5        1.19        0.74      0.55 o 
  -9   2   5       27.26       19.47      0.95 o 
  -8   2   5      100.86       95.52      2.93 o 
  -7   2   5       41.04       35.14      1.68 o 
  -6   2   5      109.18      116.96      3.39 o 
  -5   2   5      101.76      102.23      2.94 o 
  -4   2   5        0.23        2.25      0.57 o 
  -3   2   5       84.91       93.28      2.30 o 
  -2   2   5       11.54       23.56      0.85 o 
  -1   2   5      164.05      204.32      3.29 o 
   0   2   5     1071.41      813.65     75.89 o 
   1   2   5      409.49      377.58      5.22 o 
   2   2   5      255.03      269.95      4.31 o 
   3   2   5      389.61      434.52      6.44 o 
   4   2   5        1.98        1.49      0.46 o 
   5   2   5       41.46       38.44      1.54 o 
   6   2   5        4.96        4.37      0.78 o 
   7   2   5       63.09       50.85      1.81 o 
   8   2   5        2.32        0.97      0.52 o 
  -9   3   5        7.05       12.00      0.74 o 
  -8   3   5       15.61       17.69      1.12 o 
  -7   3   5       49.89       47.05      1.80 o 
  -6   3   5      145.66      155.60      3.97 o 
  -5   3   5      156.92      172.86      4.06 o 
  -4   3   5      349.27      380.05      6.23 o 
  -3   3   5      139.91      158.16      3.31 o 
  -2   3   5       10.90       10.53      0.68 o 
  -1   3   5      251.07      194.72      3.41 o 
   0   3   5       48.38       47.07      6.99 o 
   1   3   5      110.82       99.34      2.31 o 
   2   3   5      230.30      177.49      3.46 o 
   3   3   5       63.66       68.11      2.13 o 
   4   3   5      315.23      303.46      5.54 o 
   5   3   5      179.24      208.38      4.66 o 
   6   3   5        1.09        2.81      0.72 o 
   7   3   5       18.76       21.75      1.22 o 
   8   3   5        0.85        1.06      0.51 o 
  -8   4   5        0.27        1.25      0.56 o 
  -7   4   5       38.58       42.78      1.71 o 
  -6   4   5       20.10       18.91      1.22 o 
  -5   4   5       11.47       10.50      1.02 o 
  -4   4   5        1.66        4.24      0.62 o 
  -3   4   5        4.90        3.70      0.64 o 
  -2   4   5      254.15      229.48      4.20 o 
  -1   4   5      652.00      636.57      8.48 o 
   0   4   5     1066.79      829.93     81.44 o 
   1   4   5        7.87        9.95      0.70 o 
   2   4   5       11.24       16.89      0.91 o 
   3   4   5       41.11       42.57      1.49 o 
   4   4   5       39.96       51.93      1.79 o 
   5   4   5      237.52      277.71      5.64 o 
   6   4   5        2.51        3.24      0.72 o 
   7   4   5       92.01       89.01      2.69 o 
   8   4   5        0.52        1.37      0.40 o 
  -8   5   5        6.79       10.13      0.78 o 
  -7   5   5      294.02      289.02      5.43 o 
  -6   5   5      193.85      214.84      4.86 o 
  -5   5   5        7.72        5.59      0.92 o 
  -4   5   5        1.68        2.28      0.63 o 
  -3   5   5      196.94      200.91      4.33 o 
  -2   5   5       39.81       28.40      1.23 o 
  -1   5   5      360.61      414.08      6.52 o 
   0   5   5       13.70       26.39      3.45 o 
   1   5   5       53.04       34.81      1.30 o 
   2   5   5       55.15       58.23      1.79 o 
   3   5   5      125.85      108.98      3.15 o 
   4   5   5       47.18       51.46      1.92 o 
   5   5   5       41.51       39.32      1.69 o 
   6   5   5       54.36       56.42      1.90 o 
   7   5   5       36.18       42.17      1.46 o 
  -7   6   5       31.39       33.55      1.33 o 
  -6   6   5        0.19        1.19      0.70 o 
  -5   6   5       88.11       84.43      2.47 o 
  -4   6   5       17.16       21.55      1.30 o 
  -3   6   5        2.45        2.11      0.74 o 
  -2   6   5      424.13      379.17      6.63 o 
  -1   6   5        1.78        7.89      0.87 o 
   0   6   5       48.61       38.94      5.51 o 
   1   6   5       10.97       12.48      1.01 o 
   2   6   5      188.03      143.92      3.69 o 
   3   6   5        0.38        0.16      0.95 o 
   4   6   5       33.89       30.51      1.45 o 
   5   6   5       29.81       29.73      1.43 o 
   6   6   5       55.01       56.61      1.80 o 
   7   6   5        2.39        4.31      0.58 o 
  -7   7   5        4.57        3.35      0.57 o 
  -6   7   5        1.86        0.55      0.77 o 
  -5   7   5       76.95       71.07      2.15 o 
  -4   7   5       20.98       23.74      1.36 o 
  -3   7   5       22.34       20.76      1.35 o 
  -2   7   5       44.46       43.78      1.74 o 
  -1   7   5       26.31       21.03      1.32 o 
   0   7   5      321.78      320.44     31.90 o 
   1   7   5        0.90        1.26      0.67 o 
   2   7   5      151.58      114.43      3.44 o 
   3   7   5       80.19       86.80      2.47 o 
   4   7   5      163.37      178.29      4.28 o 
   5   7   5       13.61       19.22      1.13 o 
   6   7   5        0.06        1.69      0.39 o 
  -6   8   5       14.61       10.36      0.83 o 
  -5   8   5       12.30       11.72      0.91 o 
  -4   8   5        9.59       10.81      0.89 o 
  -3   8   5      114.61       97.66      2.63 o 
  -2   8   5      145.15      120.84      3.53 o 
  -1   8   5        0.41        0.00      0.81 o 
   0   8   5       12.41       12.52      1.06 o 
   1   8   5       38.85       31.91      1.60 o 
   2   8   5      119.98      117.58      3.42 o 
   3   8   5       15.66       13.48      1.04 o 
   4   8   5       13.57       14.09      0.95 o 
   5   8   5       32.19       39.55      1.36 o 
  -5   9   5       16.05       16.72      0.89 o 
  -4   9   5        0.15        2.47      0.63 o 
  -3   9   5        7.51       10.84      0.87 o 
  -2   9   5        5.37        4.99      0.79 o 
  -1   9   5        8.73        9.99      0.90 o 
   0   9   5        4.56        4.32      0.50 o 
   1   9   5       17.64       24.79      1.28 o 
   2   9   5        1.08        0.54      0.53 o 
   3   9   5       10.15       15.66      0.95 o 
   4   9   5        0.64        1.53      0.46 o 
  -3  10   5        6.84        7.28      0.68 o 
  -2  10   5        4.14        3.83      0.57 o 
  -1  10   5        0.64        0.76      0.47 o 
   0  10   5        1.65        2.13      0.35 o 
   1  10   5        0.73        0.35      0.48 o 
   2  10   5        0.16        1.61      0.43 o 
  -8   0   6        0.06        1.29      0.63 o 
  -6   0   6      925.41      918.51     12.64 o 
  -4   0   6        1.18        6.70      0.71 o 
  -2   0   6       18.68       30.88      0.98 o 
   0   0   6       42.66       48.89      2.50 o 
   2   0   6      540.52      604.44      7.84 o 
   4   0   6        0.00        8.44      0.79 o 
   6   0   6      276.22      253.33      5.34 o 
   8   0   6       17.32       13.58      0.87 o 
  -9   1   6        3.23        2.19      0.55 o 
  -8   1   6        6.33        4.90      0.73 o 
  -7   1   6        7.23       14.19      1.16 o 
  -6   1   6      149.05      170.23      4.20 o 
  -5   1   6       95.17      112.37      3.10 o 
  -4   1   6      338.70      308.18      5.22 o 
  -3   1   6      484.30      486.31      6.78 o 
  -2   1   6      286.39      324.21      4.77 o 
  -1   1   6      408.95      340.21      4.76 o 
   0   1   6        2.30        5.21      0.32 o 
   1   1   6      307.12      241.35      3.80 o 
   2   1   6       68.15       57.64      1.72 o 
   3   1   6      324.88      366.16      5.73 o 
   4   1   6      237.45      217.95      4.39 o 
   5   1   6       39.86       42.72      1.66 o 
   6   1   6       74.26       52.64      1.94 o 
   7   1   6       81.89       61.26      1.94 o 
   8   1   6        3.23        5.54      0.68 o 
  -9   2   6       51.86       41.74      1.32 o 
  -8   2   6      101.69      102.28      3.00 o 
  -7   2   6       29.68       31.46      1.47 o 
  -6   2   6      206.14      227.52      4.98 o 
  -5   2   6       10.43       11.17      0.93 o 
  -4   2   6      179.73      244.42      4.63 o 
  -3   2   6       15.63       21.63      0.94 o 
  -2   2   6       42.30       50.53      1.59 o 
  -1   2   6        0.66        6.94      0.53 o 
   0   2   6       30.80       46.27      4.97 o 
   1   2   6      164.12      139.84      2.77 o 
   2   2   6     1118.08     1272.72     14.88 o 
   3   2   6      183.56      184.39      3.73 o 
   4   2   6        0.02        1.23      0.60 o 
   5   2   6        0.75        1.91      0.58 o 
   6   2   6       10.14       11.95      1.06 o 
   7   2   6       20.35       25.42      1.28 o 
   8   2   6        2.79        4.89      0.60 o 
  -8   3   6        2.11        4.23      0.61 o 
  -7   3   6        0.02        0.48      0.83 o 
  -6   3   6        9.65       18.36      1.26 o 
  -5   3   6       29.58       30.00      1.42 o 
  -4   3   6        0.24        6.42      0.78 o 
  -3   3   6        9.92       25.60      1.09 o 
  -2   3   6       60.69       69.35      2.00 o 
  -1   3   6       10.37       12.11      0.80 o 
   0   3   6       40.67       43.48      3.38 o 
   1   3   6      412.22      267.73      4.46 o 
   2   3   6      300.67      347.53      5.55 o 
   3   3   6      200.58      192.57      4.00 o 
   4   3   6        1.83        0.66      0.71 o 
   5   3   6      363.78      387.70      6.90 o 
   6   3   6      147.40      153.11      3.96 o 
   7   3   6       29.56       30.57      1.37 o 
   8   3   6        9.36       15.34      0.83 o 
  -8   4   6       11.61        8.41      0.76 o 
  -7   4   6        9.41       12.13      1.05 o 
  -6   4   6       55.65       61.97      2.08 o 
  -5   4   6      301.24      318.97      6.07 o 
  -4   4   6      195.54      207.90      4.47 o 
  -3   4   6      172.78      177.02      3.87 o 
  -2   4   6      201.73      244.99      4.52 o 
  -1   4   6       24.83       14.91      0.86 o 
   0   4   6        9.29       18.78      1.07 o 
   1   4   6        0.00        2.30      0.46 o 
   2   4   6        2.31        2.05      0.52 o 
   3   4   6        0.99        3.18      0.58 o 
   4   4   6       22.32       17.15      1.15 o 
   5   4   6       12.08       19.13      1.23 o 
   6   4   6       32.65       29.78      1.43 o 
   7   4   6       28.65       28.69      1.26 o 
  -8   5   6        0.91        0.64      0.46 o 
  -7   5   6      184.27      165.24      3.87 o 
  -6   5   6       10.71       13.42      1.10 o 
  -5   5   6       95.58      104.90      3.25 o 
  -4   5   6       27.20       27.49      1.39 o 
  -3   5   6       33.85       28.19      1.33 o 
  -2   5   6       68.18       75.30      2.07 o 
  -1   5   6      250.89      238.98      4.64 o 
   0   5   6        0.14        2.45      0.38 o 
   1   5   6        2.62        4.15      0.66 o 
   2   5   6      167.69      117.21      3.21 o 
   3   5   6      396.55      350.40      6.36 o 
   4   5   6      391.45      369.90      6.75 o 
   5   5   6       34.93       34.71      1.62 o 
   6   5   6       15.98       16.57      1.07 o 
   7   5   6       11.27       12.16      0.75 o 
  -7   6   6       15.30       20.32      1.10 o 
  -6   6   6      193.94      189.44      4.30 o 
  -5   6   6       16.71       16.15      1.20 o 
  -4   6   6       65.39       85.86      2.46 o 
  -3   6   6      158.32      170.85      4.19 o 
  -2   6   6      168.49      160.49      3.96 o 
  -1   6   6       28.41       29.86      1.43 o 
   0   6   6      156.47      173.31     22.47 o 
   1   6   6      326.13      278.89      5.46 o 
   2   6   6      170.32      144.61      3.81 o 
   3   6   6       40.07       36.80      1.67 o 
   4   6   6        8.81        3.74      0.76 o 
   5   6   6        0.05        0.54      0.71 o 
   6   6   6       13.58       15.79      0.98 o 
   7   6   6       10.63        7.42      0.61 o 
  -6   7   6        6.38        6.96      0.78 o 
  -5   7   6        0.19        2.13      0.63 o 
  -4   7   6        6.84        8.00      0.92 o 
  -3   7   6       92.97      118.52      3.48 o 
  -2   7   6       13.44       16.81      1.22 o 
  -1   7   6      107.11      107.95      3.32 o 
   0   7   6      185.77      200.84     25.09 o 
   1   7   6       29.57       20.24      1.30 o 
   2   7   6      259.84      193.97      4.59 o 
   3   7   6       88.91       81.15      2.37 o 
   4   7   6        5.18        6.89      0.76 o 
   5   7   6        9.35       11.23      0.90 o 
   6   7   6        8.75       13.01      0.75 o 
  -6   8   6        7.19        6.91      0.68 o 
  -5   8   6        0.79        1.05      0.50 o 
  -4   8   6        0.35        0.92      0.58 o 
  -3   8   6       12.98       19.33      1.20 o 
  -2   8   6        5.76        4.60      0.79 o 
  -1   8   6       16.39       20.91      1.24 o 
   0   8   6       77.81       77.02      9.80 o 
   1   8   6      145.57      126.06      3.59 o 
   2   8   6        9.28        9.78      0.91 o 
   3   8   6       20.17       18.49      1.11 o 
   4   8   6       32.76       44.04      1.51 o 
   5   8   6       18.12       25.60      1.04 o 
  -4   9   6       10.15       10.07      0.77 o 
  -3   9   6        1.93        0.60      0.68 o 
  -2   9   6       20.33       23.08      1.19 o 
  -1   9   6       37.26       44.51      1.71 o 
   0   9   6        3.38        4.89      0.49 o 
   1   9   6       14.72       17.58      1.07 o 
   2   9   6        0.72        1.90      0.48 o 
   3   9   6        0.68        0.68      0.49 o 
   4   9   6       28.02       29.90      1.07 o 
  -2  10   6       27.80       36.41      1.31 o 
  -1  10   6        4.76        6.57      0.66 o 
   0  10   6        6.12        7.81      0.48 o 
   1  10   6       17.37       29.99      1.09 o 
   2  10   6        8.00        8.93      0.66 o 
  -9   0   7        0.06        1.17      0.36 o 
  -7   0   7        1.54        1.80      0.69 o 
  -5   0   7      140.57      152.35      3.70 o 
  -3   0   7        4.26        5.95      0.61 o 
  -1   0   7      298.53      328.99      4.80 o 
   1   0   7      499.48      412.42      5.80 o 
   3   0   7      437.29      586.98      8.26 o 
   5   0   7     1277.93     1060.62     14.10 o 
   7   0   7       11.55       11.30      0.89 o 
  -9   1   7        0.00       -0.60      0.60 o 
  -8   1   7       20.80       18.18      1.14 o 
  -7   1   7        9.86        9.30      0.96 o 
  -6   1   7       44.37       51.82      1.85 o 
  -5   1   7      143.67      150.67      3.68 o 
  -4   1   7       21.25       37.05      1.40 o 
  -3   1   7     2697.49     3014.45     32.56 o 
  -2   1   7      273.73      261.07      4.26 o 
  -1   1   7       38.54       48.83      1.54 o 
   0   1   7       42.81       56.63      1.76 o 
   1   1   7      220.11      188.09      3.39 o 
   2   1   7      109.91      116.57      2.68 o 
   3   1   7       21.79       35.37      1.29 o 
   4   1   7       46.18       46.23      1.61 o 
   5   1   7      496.87      474.31      7.85 o 
   6   1   7        0.00       -0.17      0.86 o 
   7   1   7       20.14       18.46      1.13 o 
   8   1   7        0.52        2.28      0.52 o 
  -9   2   7       22.83       25.74      1.02 o 
  -8   2   7        1.25        3.94      0.63 o 
  -7   2   7      131.25      141.44      3.81 o 
  -6   2   7       20.86       28.54      1.47 o 
  -5   2   7        0.40        0.52      0.88 o 
  -4   2   7       38.90       35.79      1.37 o 
  -3   2   7      676.72      636.26      8.68 o 
  -2   2   7      428.32      492.24      6.89 o 
  -1   2   7      460.78      405.20      5.81 o 
   0   2   7      111.71      141.84      4.91 o 
   1   2   7       20.82       23.06      0.93 o 
   2   2   7        0.62        1.60      0.43 o 
   3   2   7      273.18      243.48      4.63 o 
   4   2   7       17.24       13.24      0.99 o 
   5   2   7        3.04        3.18      0.67 o 
   6   2   7        0.41        1.39      0.55 o 
   7   2   7        0.35        0.64      0.78 o 
   8   2   7        0.03        1.43      0.43 o 
  -8   3   7       12.49       10.53      0.83 o 
  -7   3   7        0.00       -0.15      0.77 o 
  -6   3   7        1.77        2.49      0.77 o 
  -5   3   7       89.55       82.57      2.30 o 
  -4   3   7       57.37       75.58      2.09 o 
  -3   3   7       34.81       37.57      1.37 o 
  -2   3   7       13.00       22.31      1.02 o 
  -1   3   7      817.89      810.57     10.29 o 
   0   3   7     1083.55      960.71     49.94 o 
   1   3   7      583.51      518.54      7.37 o 
   2   3   7       16.70       10.78      0.76 o 
   3   3   7       90.98      124.26      3.20 o 
   4   3   7        5.92        7.47      0.86 o 
   5   3   7       30.85       29.32      1.45 o 
   6   3   7       16.11       13.74      1.03 o 
   7   3   7       29.22       22.01      1.16 o 
   8   3   7       11.97        9.27      0.62 o 
  -8   4   7       60.13       58.00      1.66 o 
  -7   4   7       56.67       59.70      1.92 o 
  -6   4   7       76.66       70.48      2.22 o 
  -5   4   7        2.19        8.29      0.90 o 
  -4   4   7       61.24       61.58      1.95 o 
  -3   4   7      317.88      359.75      6.15 o 
  -2   4   7      177.80      226.50      4.41 o 
  -1   4   7       32.48       34.14      1.28 o 
   0   4   7      115.62      119.04      7.17 o 
   1   4   7       75.68       67.01      1.83 o 
   2   4   7        4.06        3.60      0.58 o 
   3   4   7       94.45       79.84      2.18 o 
   4   4   7     1218.81     1211.86     15.70 o 
   5   4   7        0.18       -0.34      0.78 o 
   6   4   7        2.90        8.57      0.89 o 
   7   4   7        2.51        6.34      0.65 o 
  -8   5   7        6.97        5.37      0.57 o 
  -7   5   7        8.51       10.92      0.94 o 
  -6   5   7       16.34       15.19      1.12 o 
  -5   5   7      149.50      154.43      4.03 o 
  -4   5   7       17.14       29.97      1.45 o 
  -3   5   7      191.99      217.27      4.72 o 
  -2   5   7        1.19        1.51      0.70 o 
  -1   5   7       61.80       61.41      1.85 o 
   0   5   7      270.36      233.53     14.65 o 
   1   5   7       28.35       21.51      1.13 o 
   2   5   7      136.61      123.47      3.38 o 
   3   5   7       70.58       81.28      2.33 o 
   4   5   7       47.61       54.97      1.92 o 
   5   5   7       16.34       13.02      1.03 o 
   6   5   7        1.59        3.36      0.64 o 
   7   5   7        0.01        0.96      0.42 o 
  -7   6   7        2.56        2.47      0.57 o 
  -6   6   7      184.06      173.22      4.05 o 
  -5   6   7       47.14       50.25      1.88 o 
  -4   6   7        0.64        2.77      0.81 o 
  -3   6   7      147.33      154.90      4.01 o 
  -2   6   7      302.17      315.61      6.03 o 
  -1   6   7       63.87       65.51      2.02 o 
   0   6   7      152.88      152.24     13.73 o 
   1   6   7       85.12       79.27      2.27 o 
   2   6   7      248.51      200.35      4.65 o 
   3   6   7        4.80        4.99      0.84 o 
   4   6   7       49.98       53.69      1.91 o 
   5   6   7       83.35       83.29      2.29 o 
   6   6   7        2.38        0.16      0.70 o 
  -6   7   7       21.97       20.70      1.11 o 
  -5   7   7       19.01       21.39      1.23 o 
  -4   7   7       37.98       48.41      1.80 o 
  -3   7   7      142.20      166.12      4.20 o 
  -2   7   7       22.48       25.89      1.42 o 
  -1   7   7       38.16       34.35      1.57 o 
   0   7   7       22.17       23.51      2.61 o 
   1   7   7       26.80       31.70      1.55 o 
   2   7   7      298.28      267.07      5.55 o 
   3   7   7       54.45       55.68      1.92 o 
   4   7   7       28.43       30.20      1.34 o 
   5   7   7        0.25        0.51      0.45 o 
   6   7   7       21.42       26.50      0.95 o 
  -5   8   7        7.05        4.56      0.62 o 
  -4   8   7        5.75        6.34      0.83 o 
  -3   8   7       57.75       54.85      1.87 o 
  -2   8   7       13.47       11.17      1.03 o 
  -1   8   7       14.21       19.25      1.18 o 
   0   8   7       44.94       46.56      3.48 o 
   1   8   7       23.71       22.29      1.25 o 
   2   8   7        6.30        6.73      0.87 o 
   3   8   7        3.65        1.74      0.59 o 
   4   8   7       22.47       28.20      1.19 o 
   5   8   7        0.12        0.47      0.49 o 
  -4   9   7        1.25        2.03      0.50 o 
  -3   9   7        1.73        3.19      0.58 o 
  -2   9   7        8.93        5.08      0.65 o 
  -1   9   7       10.71        9.72      0.83 o 
   0   9   7       13.61       12.70      0.65 o 
   1   9   7       13.43       11.92      0.92 o 
   2   9   7        2.09        6.04      0.73 o 
   3   9   7        2.10       -0.14      0.54 o 
  -2  10   7        2.19        2.37      0.47 o 
  -1  10   7        0.40        0.53      0.39 o 
   0  10   7        5.79        6.38      0.46 o 
   1  10   7        0.00        0.40      0.43 o 
  -8   0   8        2.62        3.88      0.69 o 
  -6   0   8       56.46       61.63      2.06 o 
  -4   0   8       42.56       60.28      1.81 o 
  -2   0   8     5250.10     4901.10     51.32 o 
   0   0   8      305.21      261.68      3.03 o 
   2   0   8      220.65      179.59      3.60 o 
   4   0   8      155.71      184.78      4.21 o 
   6   0   8      103.04      114.08      3.39 o 
   8   0   8       78.33       60.36      1.83 o 
  -8   1   8       67.52       75.39      2.10 o 
  -7   1   8        0.09        0.16      0.86 o 
  -6   1   8       74.69       73.73      2.23 o 
  -5   1   8        1.35        3.87      0.65 o 
  -4   1   8        0.08        0.39      0.80 o 
  -3   1   8      845.16      816.92     10.62 o 
  -2   1   8      465.97      552.08      7.59 o 
  -1   1   8      309.63      303.59      4.79 o 
   0   1   8      301.21      334.05      7.04 o 
   1   1   8       43.55       48.26      1.37 o 
   2   1   8       35.68       42.93      1.38 o 
   3   1   8       14.35       13.49      0.88 o 
   4   1   8      257.13      277.98      5.39 o 
   5   1   8       18.00       14.50      1.13 o 
   6   1   8      200.53      165.04      4.12 o 
   7   1   8        8.40        6.04      0.75 o 
   8   1   8       11.89        8.14      0.63 o 
  -8   2   8       38.68       25.50      1.27 o 
  -7   2   8        0.12        2.45      0.67 o 
  -6   2   8       54.53       55.83      1.97 o 
  -5   2   8        1.38        4.09      0.77 o 
  -4   2   8       40.06       35.41      1.42 o 
  -3   2   8     1410.09     1389.48     16.62 o 
  -2   2   8      957.14      973.75     12.09 o 
  -1   2   8       44.82       37.06      1.24 o 
   0   2   8      414.96      434.19     16.31 o 
   1   2   8        5.19       11.48      0.72 o 
   2   2   8      168.87      198.57      3.99 o 
   3   2   8      133.63      101.64      2.87 o 
   4   2   8       79.97       68.83      2.07 o 
   5   2   8       15.68       18.21      1.16 o 
   6   2   8      119.14      120.38      3.39 o 
   7   2   8        3.18        5.36      0.61 o 
  -8   3   8        0.43        0.43      0.51 o 
  -7   3   8       37.90       37.62      1.60 o 
  -6   3   8      140.10      141.57      3.90 o 
  -5   3   8       90.19       94.58      2.53 o 
  -4   3   8        2.09        1.36      0.60 o 
  -3   3   8        0.33        1.34      0.64 o 
  -2   3   8       72.59       66.74      1.81 o 
  -1   3   8       84.87       86.70      2.43 o 
   0   3   8       30.58       38.31      1.79 o 
   1   3   8       20.90       16.65      0.92 o 
   2   3   8      136.19      129.02      3.20 o 
   3   3   8        0.10        2.23      0.51 o 
   4   3   8        2.64        4.14      0.74 o 
   5   3   8       89.91       80.35      2.37 o 
   6   3   8       38.48       43.93      1.65 o 
   7   3   8        1.11        1.28      0.50 o 
  -8   4   8       65.78       51.09      1.53 o 
  -7   4   8       91.86       85.26      2.32 o 
  -6   4   8       42.80       38.36      1.64 o 
  -5   4   8       46.59       52.63      1.89 o 
  -4   4   8        1.32        1.93      0.59 o 
  -3   4   8      132.04      149.99      3.69 o 
  -2   4   8       46.75       62.54      1.85 o 
  -1   4   8        7.32       11.26      0.87 o 
   0   4   8        2.27        4.06      1.58 o 
   1   4   8      629.11      609.95      8.87 o 
   2   4   8       51.07       44.84      1.57 o 
   3   4   8       21.42       24.01      1.29 o 
   4   4   8       67.00       77.45      2.32 o 
   5   4   8      103.35      115.53      3.40 o 
   6   4   8      102.83      105.43      3.04 o 
   7   4   8        1.63        2.93      0.54 o 
  -7   5   8        0.03       -0.40      0.69 o 
  -6   5   8       23.14       24.12      1.33 o 
  -5   5   8       29.44       33.69      1.57 o 
  -4   5   8       41.84       46.33      1.78 o 
  -3   5   8       17.57       15.11      1.10 o 
  -2   5   8        0.59        1.94      0.59 o 
  -1   5   8      106.62      112.80      3.15 o 
   0   5   8       59.53       60.90      6.40 o 
   1   5   8       68.17       48.87      1.71 o 
   2   5   8       51.44       49.99      1.79 o 
   3   5   8        2.75        3.16      0.79 o 
   4   5   8       29.10       33.69      1.54 o 
   5   5   8      145.54      148.41      3.79 o 
   6   5   8        3.63        8.96      0.75 o 
   7   5   8       34.76       36.87      1.09 o 
  -7   6   8        8.07        8.09      0.75 o 
  -6   6   8       49.97       52.18      1.74 o 
  -5   6   8        4.90       10.73      0.97 o 
  -4   6   8       70.91       88.78      2.49 o 
  -3   6   8      110.34      125.34      3.60 o 
  -2   6   8       70.07       84.41      2.41 o 
  -1   6   8       45.54       40.07      1.65 o 
   0   6   8       58.46       66.74      6.98 o 
   1   6   8       23.94       24.30      1.28 o 
   2   6   8       36.15       22.91      1.26 o 
   3   6   8      135.85      122.84      3.57 o 
   4   6   8       51.59       51.84      1.83 o 
   5   6   8        6.69        4.22      0.61 o 
   6   6   8       23.23       32.23      1.16 o 
  -6   7   8       34.10       30.06      1.18 o 
  -5   7   8       15.06       19.52      1.12 o 
  -4   7   8       13.51       14.73      1.13 o 
  -3   7   8       34.45       36.45      1.58 o 
  -2   7   8       85.88       88.94      2.49 o 
  -1   7   8      152.77      163.87      4.18 o 
   0   7   8       16.25       17.67      1.53 o 
   1   7   8      484.78      429.85      7.48 o 
   2   7   8        6.26        9.09      0.95 o 
   3   7   8       70.00       67.48      2.05 o 
   4   7   8       12.57       17.14      1.02 o 
   5   7   8        1.61        3.69      0.57 o 
  -5   8   8        5.69        6.30      0.72 o 
  -4   8   8       22.15       19.07      1.05 o 
  -3   8   8       98.74      110.89      3.13 o 
  -2   8   8        7.83        8.17      0.91 o 
  -1   8   8        0.27        1.33      0.58 o 
   0   8   8       49.90       59.37      1.38 o 
   1   8   8       42.50       35.57      1.54 o 
   2   8   8       56.24       65.85      2.00 o 
   3   8   8        0.05        0.19      0.71 o 
   4   8   8        6.57        9.61      0.70 o 
  -4   9   8       40.69       35.17      1.32 o 
  -3   9   8       12.04       20.32      1.09 o 
  -2   9   8        1.69        2.44      0.61 o 
  -1   9   8        5.72        8.10      0.77 o 
   0   9   8        1.73        1.66      0.86 o 
   1   9   8        2.49        3.03      0.56 o 
   2   9   8       37.74       49.64      1.50 o 
   3   9   8        2.44        2.91      0.49 o 
  -7   0   9      270.67      272.04      5.49 o 
  -5   0   9       78.26       70.25      2.17 o 
  -3   0   9       38.76       31.06      1.26 o 
  -1   0   9        8.72       14.87      0.86 o 
   1   0   9       38.24       46.23      1.42 o 
   3   0   9      474.58      430.61      7.01 o 
   5   0   9      438.41      396.60      7.09 o 
   7   0   9        1.42        0.31      0.54 o 
  -8   1   9        8.53       12.96      0.93 o 
  -7   1   9       53.45       45.93      1.79 o 
  -6   1   9       25.63       26.91      1.39 o 
  -5   1   9        0.01        0.73      0.47 o 
  -4   1   9      446.27      455.42      7.31 o 
  -3   1   9        1.56        8.71      0.78 o 
  -2   1   9     1120.64     1031.33     12.78 o 
  -1   1   9        5.87        6.61      0.67 o 
   0   1   9        8.13        4.87      0.54 o 
   1   1   9        0.24        7.71      0.65 o 
   2   1   9      270.00      259.80      4.81 o 
   3   1   9      298.53      223.43      4.61 o 
   4   1   9        9.21        8.43      0.92 o 
   5   1   9        1.07        5.94      0.84 o 
   6   1   9       29.55       23.48      1.27 o 
   7   1   9        0.03        0.76      0.40 o 
  -8   2   9        0.07        0.55      0.53 o 
  -7   2   9        4.10       11.25      0.94 o 
  -6   2   9       57.30       53.86      1.98 o 
  -5   2   9        8.89       12.28      1.03 o 
  -4   2   9      153.22      166.93      4.01 o 
  -3   2   9       10.91       18.66      1.05 o 
  -2   2   9        0.20       10.10      0.79 o 
  -1   2   9      136.13      143.44      3.21 o 
   0   2   9      173.15      160.18      3.68 o 
   1   2   9      540.08      574.33      8.21 o 
   2   2   9       86.16       82.28      2.51 o 
   3   2   9       30.41       34.20      1.43 o 
   4   2   9      153.40      151.71      3.91 o 
   5   2   9        6.48        5.37      0.80 o 
   6   2   9        4.67        7.08      0.79 o 
   7   2   9        7.28        7.58      0.67 o 
  -8   3   9       11.36       18.17      0.95 o 
  -7   3   9        1.31        0.61      0.64 o 
  -6   3   9       12.05        9.98      1.05 o 
  -5   3   9       13.72       14.98      1.12 o 
  -4   3   9       25.56       21.04      1.20 o 
  -3   3   9      127.83      124.06      3.27 o 
  -2   3   9       16.73       18.10      1.03 o 
  -1   3   9       92.70       90.65      2.59 o 
   0   3   9       50.57       55.29      2.47 o 
   1   3   9       12.50       14.45      0.93 o 
   2   3   9       78.34       88.99      2.71 o 
   3   3   9      150.23      148.29      3.77 o 
   4   3   9      349.49      350.36      6.48 o 
   5   3   9        9.99        9.11      0.94 o 
   6   3   9       18.26       16.51      1.08 o 
   7   3   9        1.47        3.57      0.53 o 
  -8   4   9       38.04       30.29      1.16 o 
  -7   4   9        3.63        4.11      0.72 o 
  -6   4   9        3.06        4.46      0.79 o 
  -5   4   9        0.12        0.33      0.78 o 
  -4   4   9       22.58       14.63      1.16 o 
  -3   4   9      112.85      108.09      3.17 o 
  -2   4   9       58.71       59.34      1.85 o 
  -1   4   9       27.27       21.52      1.09 o 
   0   4   9        0.00        0.94      0.75 o 
   1   4   9        1.07        1.78      0.56 o 
   2   4   9       21.41       18.02      1.08 o 
   3   4   9        0.26        1.15      0.66 o 
   4   4   9       11.08       14.74      1.12 o 
   5   4   9       61.17       62.85      2.02 o 
   6   4   9        2.32        3.28      0.57 o 
   7   4   9        4.65        8.09      0.61 o 
  -7   5   9      149.06      127.55      3.07 o 
  -6   5   9      109.41      102.75      3.03 o 
  -5   5   9       27.88       26.83      1.37 o 
  -4   5   9      178.22      177.48      4.36 o 
  -3   5   9       75.54       77.59      2.32 o 
  -2   5   9       26.30       22.80      1.28 o 
  -1   5   9       92.63      110.02      3.19 o 
   0   5   9       37.33       38.86      2.66 o 
   1   5   9       86.68       76.06      2.22 o 
   2   5   9       63.96       47.28      1.76 o 
   3   5   9      218.48      191.80      4.54 o 
   4   5   9       36.00       35.94      1.57 o 
   5   5   9       59.71       62.52      1.92 o 
   6   5   9        6.13        4.23      0.61 o 
  -7   6   9        3.95        2.54      0.55 o 
  -6   6   9        4.96        7.46      0.78 o 
  -5   6   9        6.41        5.10      0.79 o 
  -4   6   9        2.25        1.39      0.68 o 
  -3   6   9       12.75       11.68      1.09 o 
  -2   6   9        0.33        1.49      0.71 o 
  -1   6   9      170.50      201.91      4.62 o 
   0   6   9       91.98      100.46      7.56 o 
   1   6   9      207.01      174.87      4.32 o 
   2   6   9       53.84       49.09      1.83 o 
   3   6   9       53.18       54.46      1.94 o 
   4   6   9        0.08        0.74      0.77 o 
   5   6   9        0.02        0.48      0.60 o 
   6   6   9        8.51       14.16      0.72 o 
  -6   7   9       13.42       12.59      0.83 o 
  -5   7   9        0.15        0.47      0.68 o 
  -4   7   9       68.32       74.41      2.16 o 
  -3   7   9        2.74        4.44      0.69 o 
  -2   7   9       23.04       26.74      1.40 o 
  -1   7   9       16.28       20.95      1.30 o 
   0   7   9       56.75       53.13      4.58 o 
   1   7   9        1.81        3.98      0.92 o 
   2   7   9        4.86        5.58      0.80 o 
   3   7   9        7.93       12.69      0.95 o 
   4   7   9        0.04       -0.43      0.59 o 
   5   7   9        6.10       11.37      0.74 o 
  -5   8   9       34.88       37.18      1.33 o 
  -4   8   9        7.30       11.63      0.87 o 
  -3   8   9        2.84        4.60      0.67 o 
  -2   8   9       11.30       14.14      1.01 o 
  -1   8   9       35.06       49.06      1.73 o 
   0   8   9       14.47       12.80      1.30 o 
   1   8   9       74.88       68.61      2.07 o 
   2   8   9       18.14       19.70      1.09 o 
   3   8   9       67.09       88.81      2.52 o 
   4   8   9        1.76        6.44      0.56 o 
  -3   9   9       19.69       30.92      1.21 o 
  -2   9   9        0.01        0.63      0.45 o 
  -1   9   9        6.76       10.90      0.97 o 
   0   9   9       13.84       14.58      1.84 o 
   1   9   9       12.59       13.62      0.85 o 
   2   9   9        5.92        5.56      0.60 o 
  -8   0  10      107.51       76.60      2.38 o 
  -6   0  10        0.35        2.58      0.72 o 
  -4   0  10       24.00       31.67      1.37 o 
  -2   0  10       76.30       93.77      2.65 o 
   0   0  10      915.19      764.87      7.38 o 
   2   0  10        9.36        6.78      0.68 o 
   4   0  10     1022.23      859.43     12.08 o 
   6   0  10        1.80        2.02      0.54 o 
  -8   1  10        6.53       12.63      0.84 o 
  -7   1  10        0.69        3.01      0.58 o 
  -6   1  10        1.80        2.90      0.71 o 
  -5   1  10        0.26        2.05      0.69 o 
  -4   1  10      105.64      100.85      3.03 o 
  -3   1  10       70.66       72.68      2.03 o 
  -2   1  10       89.25       93.57      2.63 o 
  -1   1  10       39.46       40.10      1.38 o 
   0   1  10      138.30      128.05      2.87 o 
   1   1  10       77.22       85.72      2.51 o 
   2   1  10       16.70       10.23      0.83 o 
   3   1  10        3.81        6.57      0.76 o 
   4   1  10      130.69      105.74      3.26 o 
   5   1  10        1.82        3.10      0.78 o 
   6   1  10        3.03        6.71      0.76 o 
   7   1  10        1.51        2.08      0.44 o 
  -8   2  10        4.10       10.62      0.78 o 
  -7   2  10        0.63        1.36      0.68 o 
  -6   2  10       75.63       85.96      2.44 o 
  -5   2  10       91.86      103.20      3.20 o 
  -4   2  10      623.34      566.32      8.78 o 
  -3   2  10       55.51       62.19      1.89 o 
  -2   2  10       38.76       48.89      1.61 o 
  -1   2  10        0.02        1.90      0.56 o 
   0   2  10      230.91      219.65      7.46 o 
   1   2  10      122.21      113.23      3.04 o 
   2   2  10       30.31       17.58      1.05 o 
   3   2  10       25.52       17.92      1.15 o 
   4   2  10       49.62       50.33      1.85 o 
   5   2  10        0.09        0.16      0.54 o 
   6   2  10       27.64       26.88      1.28 o 
   7   2  10        9.83       14.12      0.77 o 
  -8   3  10       24.15       23.07      1.01 o 
  -7   3  10       22.77       22.56      1.18 o 
  -6   3  10        3.18        4.25      0.78 o 
  -5   3  10       47.19       43.89      1.81 o 
  -4   3  10       20.78       19.69      1.23 o 
  -3   3  10       92.54       99.13      3.00 o 
  -2   3  10      132.45      102.42      2.97 o 
  -1   3  10        1.95        4.85      0.59 o 
   0   3  10      176.39      175.15      3.36 o 
   1   3  10        6.28        3.61      0.65 o 
   2   3  10      136.40      148.62      3.74 o 
   3   3  10        8.32       10.86      0.97 o 
   4   3  10      115.35      125.91      3.53 o 
   5   3  10       79.24       82.11      2.33 o 
   6   3  10       20.30       22.47      1.09 o 
   7   3  10        0.07        1.54      0.40 o 
  -7   4  10       47.71       43.31      1.52 o 
  -6   4  10       19.80       17.00      1.15 o 
  -5   4  10        0.29       -0.82      0.82 o 
  -4   4  10       47.74       51.80      1.87 o 
  -3   4  10        4.74        4.39      0.68 o 
  -2   4  10      129.58      125.06      3.41 o 
  -1   4  10       83.77       87.82      2.36 o 
   0   4  10       20.34       17.61      0.76 o 
   1   4  10       12.82        9.44      0.84 o 
   2   4  10       29.93       29.23      1.42 o 
   3   4  10      147.28      123.68      3.55 o 
   4   4  10        0.33        0.00      0.81 o 
   5   4  10        6.60        8.64      0.85 o 
   6   4  10        9.28        9.09      0.75 o 
  -7   5  10      133.94      109.63      2.83 o 
  -6   5  10        4.38        5.20      0.80 o 
  -5   5  10       13.80       18.33      1.15 o 
  -4   5  10       35.65       34.71      1.58 o 
  -3   5  10       21.82       20.04      1.23 o 
  -2   5  10        0.23        1.67      0.69 o 
  -1   5  10       27.35       32.47      1.50 o 
   0   5  10      157.68      161.66      8.45 o 
   1   5  10       33.14       32.88      1.53 o 
   2   5  10        0.22        2.52      0.64 o 
   3   5  10      274.78      269.15      5.55 o 
   4   5  10       26.52       18.16      1.15 o 
   5   5  10        3.19        1.47      0.62 o 
   6   5  10       12.83       22.98      0.95 o 
  -6   6  10       36.03       34.98      1.31 o 
  -5   6  10       33.68       48.11      1.69 o 
  -4   6  10       44.87       45.21      1.71 o 
  -3   6  10      278.12      281.92      5.67 o 
  -2   6  10      195.47      181.01      4.40 o 
  -1   6  10      122.50      134.73      3.69 o 
   0   6  10        2.94        6.10      0.97 o 
   1   6  10       11.20       11.12      0.93 o 
   2   6  10       74.81       77.88      2.32 o 
   3   6  10        2.67        1.14      0.74 o 
   4   6  10       31.53       27.16      1.25 o 
   5   6  10       11.91       11.68      0.78 o 
  -5   7  10        1.28        1.64      0.47 o 
  -4   7  10       12.29       13.54      1.01 o 
  -3   7  10        3.41        2.23      0.72 o 
  -2   7  10        5.36        7.96      0.89 o 
  -1   7  10       59.90       74.68      2.23 o 
   0   7  10        3.05        3.04      0.92 o 
   1   7  10      103.84      101.71      3.16 o 
   2   7  10       37.31       21.53      1.20 o 
   3   7  10        7.83        6.35      0.77 o 
   4   7  10        8.43       16.03      0.91 o 
  -4   8  10        6.96        3.82      0.58 o 
  -3   8  10        0.06        0.00      0.58 o 
  -2   8  10        1.12        0.97      0.59 o 
  -1   8  10        1.70        2.77      0.71 o 
   0   8  10       52.13       64.20      4.12 o 
   1   8  10       29.10       23.40      1.18 o 
   2   8  10        1.83        0.31      0.48 o 
   3   8  10       11.68       15.77      0.85 o 
  -2   9  10        0.67        0.29      0.44 o 
  -1   9  10        9.87       10.42      0.77 o 
   0   9  10       21.21       30.95      1.43 o 
   1   9  10        1.33        0.47      0.56 o 
  -7   0  11        0.90        4.42      0.75 o 
  -5   0  11       52.66       53.35      1.91 o 
  -3   0  11      241.83      208.24      4.48 o 
  -1   0  11      153.57      163.65      3.72 o 
   1   0  11      420.06      392.52      6.58 o 
   3   0  11      596.64      606.31      9.32 o 
   5   0  11      211.76      175.62      4.25 o 
   7   0  11       55.88       52.60      1.43 o 
  -8   1  11        1.70        2.85      0.51 o 
  -7   1  11       68.38       51.67      1.74 o 
  -6   1  11        0.01       -0.84      0.84 o 
  -5   1  11        8.27        5.65      0.79 o 
  -4   1  11       51.95       54.84      1.91 o 
  -3   1  11      604.23      532.23      8.27 o 
  -2   1  11       29.58       30.61      1.34 o 
  -1   1  11       23.28       28.37      1.23 o 
   0   1  11       88.14       83.45      1.83 o 
   1   1  11       10.49       10.20      0.85 o 
   2   1  11        0.74       -0.15      0.75 o 
   3   1  11       27.65       22.91      1.25 o 
   4   1  11       93.94       93.98      2.57 o 
   5   1  11       74.31       76.36      2.25 o 
   6   1  11        1.66        3.69      0.59 o 
   7   1  11       21.44       31.79      1.08 o 
  -8   2  11        4.26        1.06      0.43 o 
  -7   2  11       34.05       28.96      1.30 o 
  -6   2  11        1.27        4.79      0.77 o 
  -5   2  11       94.48      103.48      3.25 o 
  -4   2  11      440.86      380.01      6.83 o 
  -3   2  11        0.37        2.06      0.67 o 
  -2   2  11       25.31       21.17      1.17 o 
  -1   2  11      108.97      114.25      3.11 o 
   0   2  11       39.66       42.48      1.79 o 
   1   2  11        9.77       11.06      0.90 o 
   2   2  11       17.00       11.03      0.91 o 
   3   2  11       80.31       70.62      2.15 o 
   4   2  11       29.31       32.95      1.52 o 
   5   2  11       10.63       11.60      0.92 o 
   6   2  11       12.87       14.59      0.89 o 
  -7   3  11        0.03        0.41      0.67 o 
  -6   3  11       11.94        9.74      0.98 o 
  -5   3  11       23.63       17.32      1.19 o 
  -4   3  11      347.03      335.71      6.33 o 
  -3   3  11       17.39       14.22      1.16 o 
  -2   3  11      117.56       94.25      2.47 o 
  -1   3  11       15.53       15.35      1.04 o 
   0   3  11       75.51       84.18      6.67 o 
   1   3  11      129.51      116.20      3.29 o 
   2   3  11       16.94       10.72      1.00 o 
   3   3  11       16.75       16.63      1.11 o 
   4   3  11       58.19       50.60      1.84 o 
   5   3  11       35.27       37.06      1.49 o 
   6   3  11        0.62        2.04      0.46 o 
  -7   4  11       73.03       62.52      1.76 o 
  -6   4  11        6.43        7.68      0.83 o 
  -5   4  11        0.47        0.32      0.83 o 
  -4   4  11      121.16      112.89      3.38 o 
  -3   4  11        5.52        5.66      0.83 o 
  -2   4  11        1.78        4.31      0.87 o 
  -1   4  11       18.89       19.96      1.26 o 
   0   4  11       14.97       20.62      0.84 o 
   1   4  11        0.98        0.49      0.69 o 
   2   4  11       74.49       71.86      2.18 o 
   3   4  11        1.23        2.34      0.66 o 
   4   4  11      155.07      156.78      3.96 o 
   5   4  11       13.42       19.92      1.13 o 
   6   4  11        2.17        3.04      0.49 o 
  -7   5  11       14.97       11.94      0.81 o 
  -6   5  11       17.06       16.24      1.00 o 
  -5   5  11        4.90        5.01      0.71 o 
  -4   5  11        0.66        0.85      0.66 o 
  -3   5  11        0.09        1.64      0.67 o 
  -2   5  11       13.77       15.43      1.11 o 
  -1   5  11       49.54       51.34      1.85 o 
   0   5  11      319.20      319.70     17.49 o 
   1   5  11        5.09        7.61      0.83 o 
   2   5  11       13.71       10.91      0.99 o 
   3   5  11        1.30        2.94      0.67 o 
   4   5  11        0.00        0.50      0.68 o 
   5   5  11        3.74        4.98      0.57 o 
  -6   6  11        7.48        8.16      0.68 o 
  -5   6  11       13.93       14.42      0.97 o 
  -4   6  11        0.66        1.34      0.64 o 
  -3   6  11        1.56        9.29      0.92 o 
  -2   6  11       81.10       75.09      2.29 o 
  -1   6  11       28.65       39.64      1.70 o 
   0   6  11      117.81      126.89      3.65 o 
   1   6  11       67.51       68.47      2.16 o 
   2   6  11       30.13       23.34      1.30 o 
   3   6  11      119.66      129.19      3.42 o 
   4   6  11        0.00        0.12      0.63 o 
   5   6  11       11.12       12.62      0.77 o 
  -5   7  11       20.42       22.23      1.08 o 
  -4   7  11       49.06       52.43      1.70 o 
  -3   7  11       38.95       40.30      1.53 o 
  -2   7  11       47.23       54.39      1.82 o 
  -1   7  11        3.34        4.98      0.69 o 
   0   7  11       53.04       64.16      2.18 o 
   1   7  11       10.94       20.90      1.16 o 
   2   7  11        3.28        5.13      0.70 o 
   3   7  11        0.98        2.63      0.49 o 
   4   7  11        0.07        0.21      0.50 o 
  -4   8  11        0.01       -0.15      0.51 o 
  -3   8  11        0.26       -0.54      0.60 o 
  -2   8  11        6.02        8.02      0.79 o 
  -1   8  11        0.31        0.12      0.63 o 
   0   8  11      101.72      120.71      3.10 o 
   1   8  11       61.96       75.74      2.00 o 
   2   8  11        0.56        0.52      0.44 o 
   3   8  11        1.53        3.61      0.49 o 
  -1   9  11       22.81       18.05      0.89 o 
   0   9  11        9.28       16.37      0.56 o 
  -8   0  12       50.07       49.07      1.44 o 
  -6   0  12       57.99       65.00      2.05 o 
  -4   0  12       69.49       43.06      1.71 o 
  -2   0  12       60.11       50.06      1.74 o 
   0   0  12       36.34       26.44      0.91 o 
   2   0  12      359.88      315.51      5.99 o 
   4   0  12       40.31       44.57      1.77 o 
   6   0  12       23.94       20.51      1.07 o 
  -8   1  12        6.57        5.13      0.54 o 
  -7   1  12        1.28        2.94      0.63 o 
  -6   1  12        0.01        2.57      0.68 o 
  -5   1  12       53.00       50.95      1.86 o 
  -4   1  12       63.05       71.83      2.22 o 
  -3   1  12      323.28      283.87      5.60 o 
  -2   1  12       17.63       21.79      1.21 o 
  -1   1  12       19.46       16.29      1.14 o 
   0   1  12        1.13        1.53      0.35 o 
   1   1  12      170.98      144.00      3.68 o 
   2   1  12       10.60       11.71      0.94 o 
   3   1  12       77.04       75.26      2.26 o 
   4   1  12      254.31      247.51      5.24 o 
   5   1  12        0.34        1.13      0.59 o 
   6   1  12        3.13        1.44      0.53 o 
  -7   2  12       33.36       31.77      1.30 o 
  -6   2  12       52.21       46.00      1.72 o 
  -5   2  12      199.45      182.16      4.40 o 
  -4   2  12       30.97       29.11      1.49 o 
  -3   2  12      378.06      320.89      6.10 o 
  -2   2  12       25.52       23.05      1.30 o 
  -1   2  12       10.51        7.80      0.90 o 
   0   2  12       58.00       59.67      3.57 o 
   1   2  12       61.79       56.54      1.88 o 
   2   2  12      108.59      108.55      3.27 o 
   3   2  12       91.78       99.61      3.12 o 
   4   2  12       94.71       84.23      2.41 o 
   5   2  12       23.01       24.26      1.21 o 
   6   2  12        9.88        9.87      0.76 o 
  -7   3  12        1.83        0.94      0.48 o 
  -6   3  12        0.02        0.34      0.69 o 
  -5   3  12       51.04       54.26      1.92 o 
  -4   3  12       21.08       23.18      1.32 o 
  -3   3  12      104.77      104.81      3.21 o 
  -2   3  12        0.46        3.18      0.70 o 
  -1   3  12       38.19       39.39      1.66 o 
   0   3  12       51.37       56.50      1.35 o 
   1   3  12        6.28        8.82      0.97 o 
   2   3  12      110.25      112.46      3.36 o 
   3   3  12        4.14        5.22      0.74 o 
   4   3  12       37.34       39.20      1.59 o 
   5   3  12        4.18        5.76      0.70 o 
   6   3  12       10.82       12.17      0.73 o 
  -7   4  12       13.73       11.92      0.77 o 
  -6   4  12        0.12        0.00      0.59 o 
  -5   4  12        0.17        0.30      0.76 o 
  -4   4  12        4.54        3.38      0.75 o 
  -3   4  12        1.54        1.32      0.76 o 
  -2   4  12        7.22        5.79      0.82 o 
  -1   4  12      285.96      285.75      5.72 o 
   0   4  12       41.99       38.23      1.16 o 
   1   4  12       48.40       55.90      1.97 o 
   2   4  12       31.56       34.52      1.53 o 
   3   4  12       34.40       27.95      1.39 o 
   4   4  12        1.36        3.43      0.59 o 
   5   4  12        0.20        0.65      0.38 o 
  -6   5  12        1.45        4.51      0.60 o 
  -5   5  12       12.61        9.84      0.81 o 
  -4   5  12        0.89        2.35      0.64 o 
  -3   5  12      123.02      113.76      3.40 o 
  -2   5  12      149.88      162.71      4.14 o 
  -1   5  12       33.34       39.72      1.66 o 
   0   5  12       65.55       66.65      1.58 o 
   1   5  12       81.28       74.06      2.28 o 
   2   5  12       41.19       47.83      1.78 o 
   3   5  12       68.77       80.20      2.25 o 
   4   5  12       50.40       43.88      1.54 o 
   5   5  12        0.00       -0.14      0.52 o 
  -5   6  12        1.33        1.80      0.53 o 
  -4   6  12        0.25       -0.46      0.63 o 
  -3   6  12        1.42        1.93      0.67 o 
  -2   6  12        6.87       10.39      0.91 o 
  -1   6  12       10.82       18.59      1.16 o 
   0   6  12       18.62       20.64      1.04 o 
   1   6  12       34.66       39.31      1.57 o 
   2   6  12       31.17       26.93      1.26 o 
   3   6  12       19.49       25.85      1.18 o 
   4   6  12        0.70        0.59      0.41 o 
  -4   7  12       75.17       75.15      2.30 o 
  -3   7  12        1.44        1.26      0.58 o 
  -2   7  12        0.56        0.39      0.78 o 
  -1   7  12       45.17       40.66      1.56 o 
   0   7  12        5.85        4.54      0.48 o 
   1   7  12       16.79       21.58      1.12 o 
   2   7  12       30.11       35.80      1.33 o 
   3   7  12        0.41        2.83      0.47 o 
  -3   8  12        2.36       -0.16      0.49 o 
  -2   8  12       12.88       16.92      0.94 o 
  -1   8  12       16.22       15.07      0.91 o 
   0   8  12       73.11       84.59      1.69 o 
   1   8  12        1.40        2.59      0.47 o 
   2   8  12        0.12        0.42      0.44 o 
  -7   0  13       19.39       24.54      1.12 o 
  -5   0  13        0.37        1.27      0.61 o 
  -3   0  13        8.44        4.10      0.78 o 
  -1   0  13        0.29        0.54      0.69 o 
   1   0  13       95.91       92.94      2.49 o 
   3   0  13        5.29        8.57      0.95 o 
   5   0  13       74.31       69.64      1.99 o 
  -7   1  13        1.18        4.97      0.63 o 
  -6   1  13       42.67       34.92      1.51 o 
  -5   1  13       44.80       53.58      1.89 o 
  -4   1  13      109.19      103.23      3.19 o 
  -3   1  13        1.36        8.01      0.96 o 
  -2   1  13       67.01       62.27      2.01 o 
  -1   1  13      591.27      532.70      8.45 o 
   0   1  13        1.82        4.43      0.64 o 
   1   1  13      106.31      109.55      3.28 o 
   2   1  13      121.45      104.56      3.24 o 
   3   1  13      175.35      172.36      4.27 o 
   4   1  13       16.69       18.14      1.12 o 
   5   1  13        0.67        1.85      0.51 o 
   6   1  13        1.86        2.84      0.45 o 
  -7   2  13        0.33        1.28      0.45 o 
  -6   2  13       29.33       28.72      1.32 o 
  -5   2  13      173.97      149.11      3.82 o 
  -4   2  13       27.14       23.91      1.41 o 
  -3   2  13        0.01        3.55      0.80 o 
  -2   2  13       67.81       70.04      2.17 o 
  -1   2  13        8.27        9.77      0.98 o 
   0   2  13       26.65       25.64      1.34 o 
   1   2  13        1.07       -0.25      0.69 o 
   2   2  13      205.66      188.21      4.49 o 
   3   2  13       17.21       18.33      1.18 o 
   4   2  13       28.56       33.94      1.47 o 
   5   2  13        2.84        4.85      0.66 o 
   6   2  13       22.65       33.00      1.09 o 
  -7   3  13        2.12        1.90      0.50 o 
  -6   3  13       24.44       24.28      1.22 o 
  -5   3  13       11.26       11.75      1.07 o 
  -4   3  13       26.22       16.94      1.15 o 
  -3   3  13       32.38       39.44      1.68 o 
  -2   3  13        1.64        3.55      0.64 o 
  -1   3  13        6.01        8.47      0.94 o 
   0   3  13      157.59      145.85      2.75 o 
   1   3  13        4.33        5.36      0.80 o 
   2   3  13        0.01        1.72      0.55 o 
   3   3  13      124.21      140.16      3.77 o 
   4   3  13       27.68       24.73      1.22 o 
   5   3  13        1.96        1.76      0.48 o 
  -6   4  13        0.69        0.49      0.50 o 
  -5   4  13        2.57        2.78      0.60 o 
  -4   4  13        0.05        0.86      0.58 o 
  -3   4  13       53.69       45.67      1.80 o 
  -2   4  13       14.50       15.65      1.20 o 
  -1   4  13       64.37       65.67      2.12 o 
   0   4  13       18.92       22.83      0.92 o 
   1   4  13       90.70       91.70      2.52 o 
   2   4  13       35.31       28.82      1.41 o 
   3   4  13        0.59        0.08      0.80 o 
   4   4  13        0.08       -0.71      0.71 o 
   5   4  13        3.88        1.84      0.43 o 
  -6   5  13        3.93        3.88      0.58 o 
  -5   5  13        0.37        1.19      0.43 o 
  -4   5  13       20.23       15.09      1.03 o 
  -3   5  13       33.68       33.34      1.42 o 
  -2   5  13       44.44       48.99      1.83 o 
  -1   5  13       14.51       14.69      1.14 o 
   0   5  13       23.70       28.67      1.21 o 
   1   5  13       54.78       50.97      1.84 o 
   2   5  13       65.92       58.73      1.87 o 
   3   5  13       31.45       26.01      1.28 o 
   4   5  13       16.26       19.84      0.97 o 
  -5   6  13        7.13        6.94      0.71 o 
  -4   6  13       55.85       52.13      1.67 o 
  -3   6  13       28.70       29.94      1.33 o 
  -2   6  13        3.79        8.40      0.87 o 
  -1   6  13       20.08       24.62      1.24 o 
   0   6  13        2.67        2.65      0.49 o 
   1   6  13        3.16        1.35      0.58 o 
   2   6  13        0.88        0.19      0.63 o 
   3   6  13        0.22        0.53      0.58 o 
   4   6  13        0.04        0.15      0.43 o 
  -4   7  13        0.46        1.14      0.48 o 
  -3   7  13        3.18        7.75      0.75 o 
  -2   7  13       11.75       13.95      0.88 o 
  -1   7  13        6.77       10.47      0.85 o 
   0   7  13        0.01        1.19      0.62 o 
   1   7  13       12.20       15.68      0.97 o 
   2   7  13        4.64        5.90      0.64 o 
  -2   8  13        3.39        4.59      0.52 o 
  -1   8  13       54.94       64.20      1.97 o 
   0   8  13        2.38        2.80      0.36 o 
  -6   0  14       24.16       24.42      1.24 o 
  -4   0  14       83.72      110.64      3.34 o 
  -2   0  14       14.94        8.44      0.99 o 
   0   0  14      475.16      427.29      9.68 o 
   2   0  14       96.93       74.73      2.25 o 
   4   0  14       40.88       39.73      1.52 o 
  -7   1  14        0.27        0.64      0.40 o 
  -6   1  14       39.25       35.87      1.42 o 
  -5   1  14       41.80       38.98      1.61 o 
  -4   1  14       79.39       57.72      1.95 o 
  -3   1  14       13.21       11.59      1.06 o 
  -2   1  14       17.34       18.01      1.16 o 
  -1   1  14       74.62       74.49      2.27 o 
   0   1  14       69.84       68.87      2.37 o 
   1   1  14        4.53        6.31      0.76 o 
   2   1  14       56.83       61.57      2.11 o 
   3   1  14      152.27      164.59      4.07 o 
   4   1  14        9.68       12.02      0.95 o 
   5   1  14        0.46        0.05      0.47 o 
  -7   2  14        2.59        0.45      0.53 o 
  -6   2  14       51.65       44.95      1.52 o 
  -5   2  14       47.59       39.89      1.63 o 
  -4   2  14       37.09       29.46      1.45 o 
  -3   2  14       63.86       62.97      2.12 o 
  -2   2  14        0.04        3.61      0.68 o 
  -1   2  14       20.73       21.85      1.31 o 
   0   2  14       21.91       21.94      1.76 o 
   1   2  14       42.88       33.67      1.50 o 
   2   2  14       19.75       24.42      1.31 o 
   3   2  14       45.64       42.78      1.64 o 
   4   2  14       29.75       33.48      1.39 o 
   5   2  14       15.57       23.53      1.01 o 
  -6   3  14        3.19        5.91      0.68 o 
  -5   3  14      187.01      142.17      3.57 o 
  -4   3  14        3.91        3.12      0.69 o 
  -3   3  14        0.03       -0.64      0.75 o 
  -2   3  14        2.95        4.34      0.71 o 
  -1   3  14        0.91        1.15      0.66 o 
   0   3  14        0.06        0.93      0.48 o 
   1   3  14       52.44       51.72      1.86 o 
   2   3  14       12.89       14.13      1.00 o 
   3   3  14      113.55      109.02      3.17 o 
   4   3  14        5.92        7.10      0.68 o 
   5   3  14        0.04        0.48      0.38 o 
  -6   4  14        0.35       -0.38      0.53 o 
  -5   4  14        0.08        0.53      0.58 o 
  -4   4  14        1.60       -0.83      0.83 o 
  -3   4  14       23.37       22.65      1.24 o 
  -2   4  14        5.22        7.13      0.88 o 
  -1   4  14       47.93       50.18      1.83 o 
   0   4  14        6.68        5.19      0.88 o 
   1   4  14        2.19        3.59      0.70 o 
   2   4  14       24.33       25.02      1.27 o 
   3   4  14       39.14       38.29      1.50 o 
   4   4  14        0.32        0.80      0.43 o 
  -5   5  14       12.00       14.97      0.95 o 
  -4   5  14        0.44        0.00      0.67 o 
  -3   5  14       24.04       26.28      1.28 o 
  -2   5  14       48.45       50.33      1.78 o 
  -1   5  14       34.48       30.36      1.40 o 
   0   5  14        3.21        5.17      0.90 o 
   1   5  14       67.32       69.01      2.22 o 
   2   5  14       65.84       71.87      2.03 o 
   3   5  14       10.68        9.31      0.72 o 
   4   5  14        0.47        0.24      0.49 o 
  -4   6  14        2.87        6.25      0.67 o 
  -3   6  14       51.68       50.06      1.61 o 
  -2   6  14       32.63       24.00      1.14 o 
  -1   6  14       48.45       46.95      1.63 o 
   0   6  14       62.93       81.16      1.54 o 
   1   6  14       25.98       31.08      1.27 o 
   2   6  14       18.79       16.12      0.91 o 
   3   6  14        3.94        5.70      0.53 o 
  -3   7  14        9.87       11.63      0.76 o 
  -2   7  14        4.76        6.61      0.66 o 
  -1   7  14        2.45        4.10      0.55 o 
   0   7  14        4.46        4.75      0.41 o 
   1   7  14        3.14        5.40      0.55 o 
  -5   0  15       38.00       37.01      1.48 o 
  -3   0  15       12.16       11.80      1.02 o 
  -1   0  15        3.91        1.31      0.68 o 
   1   0  15      108.21      126.22      3.56 o 
   3   0  15      274.07      256.24      5.15 o 
   5   0  15        9.98       12.41      0.69 o 
  -6   1  15        4.98        2.11      0.61 o 
  -5   1  15        7.16       10.08      0.93 o 
  -4   1  15        1.65        2.59      0.64 o 
  -3   1  15       25.97       33.68      1.48 o 
  -2   1  15       21.58       19.88      1.27 o 
  -1   1  15        7.12        5.76      0.91 o 
   0   1  15        0.13        0.48      0.74 o 
   1   1  15        2.85        3.17      0.77 o 
   2   1  15       60.28       57.05      1.92 o 
   3   1  15      108.16      109.40      3.12 o 
   4   1  15       14.93       16.76      0.99 o 
   5   1  15       77.21       84.69      2.20 o 
  -6   2  15       23.87       17.25      1.00 o 
  -5   2  15        5.17        9.92      0.85 o 
  -4   2  15      139.47      109.57      3.18 o 
  -3   2  15        0.35        0.23      0.77 o 
  -2   2  15       59.96       66.46      2.12 o 
  -1   2  15        5.82        5.65      0.84 o 
   0   2  15       65.66       58.39      1.41 o 
   1   2  15       54.50       68.65      2.14 o 
   2   2  15        1.22        3.98      0.70 o 
   3   2  15        3.11        2.60      0.70 o 
   4   2  15       35.27       45.36      1.45 o 
  -6   3  15      167.27      135.05      3.12 o 
  -5   3  15        5.97        3.18      0.66 o 
  -4   3  15       12.68        9.26      0.85 o 
  -3   3  15        4.17        2.92      0.72 o 
  -2   3  15      175.21      165.63      4.14 o 
  -1   3  15       79.67       85.27      2.42 o 
   0   3  15        0.30        0.74      0.40 o 
   1   3  15        0.87        0.31      0.69 o 
   2   3  15        4.33        4.67      0.69 o 
   3   3  15        0.12        1.26      0.50 o 
   4   3  15        0.34        0.84      0.41 o 
  -5   4  15        0.18        0.90      0.47 o 
  -4   4  15        7.28        7.46      0.75 o 
  -3   4  15        3.72        3.22      0.67 o 
  -2   4  15        9.23       10.40      0.99 o 
  -1   4  15       16.11       14.32      1.03 o 
   0   4  15        4.66        6.12      0.54 o 
   1   4  15       49.77       56.58      1.85 o 
   2   4  15      139.70      151.40      3.62 o 
   3   4  15        3.82        4.18      0.54 o 
   4   4  15        4.40        3.94      0.45 o 
  -5   5  15        0.50        1.10      0.45 o 
  -4   5  15       47.68       46.22      1.45 o 
  -3   5  15       41.88       36.49      1.43 o 
  -2   5  15       76.44       87.77      2.69 o 
  -1   5  15       26.76       26.59      1.28 o 
   0   5  15       83.24       83.29      1.86 o 
   1   5  15       14.33       20.67      1.14 o 
   2   5  15        3.48        6.53      0.66 o 
   3   5  15        2.01        2.33      0.43 o 
  -3   6  15       18.82       25.83      1.11 o 
  -2   6  15       43.16       51.09      1.54 o 
  -1   6  15       29.07       32.37      1.25 o 
   0   6  15        8.57        8.58      0.51 o 
   1   6  15       39.66       51.77      1.52 o 
   2   6  15       13.54       22.74      0.91 o 
  -6   0  16        7.85        9.19      0.69 o 
  -4   0  16       11.09        5.62      0.75 o 
  -2   0  16      247.49      209.98      4.74 o 
   0   0  16        6.07        7.64      0.62 o 
   2   0  16        2.81        3.74      0.70 o 
   4   0  16       10.70       16.42      0.89 o 
  -6   1  16        1.08        1.59      0.43 o 
  -5   1  16       11.52       11.21      0.85 o 
  -4   1  16        6.61       11.24      0.95 o 
  -3   1  16       18.77       20.30      1.21 o 
  -2   1  16       35.77       35.23      1.52 o 
  -1   1  16        4.41        5.37      0.80 o 
   0   1  16       71.40       70.22      1.52 o 
   1   1  16      237.59      247.02      5.10 o 
   2   1  16       14.21       21.58      1.15 o 
   3   1  16       54.30       56.81      1.71 o 
   4   1  16       26.38       27.37      1.05 o 
  -5   2  16      165.70      131.28      3.14 o 
  -4   2  16       18.35       17.86      1.05 o 
  -3   2  16        4.03        1.64      0.67 o 
  -2   2  16        8.44        4.89      0.85 o 
  -1   2  16        0.04        0.38      0.66 o 
   0   2  16        1.20        4.37      0.49 o 
   1   2  16       13.75       15.83      1.11 o 
   2   2  16       26.11       29.21      1.32 o 
   3   2  16       20.60       17.51      1.00 o 
   4   2  16        0.43        1.42      0.36 o 
  -5   3  16        0.01        1.80      0.56 o 
  -4   3  16        3.55        4.98      0.68 o 
  -3   3  16        0.41        0.57      0.46 o 
  -2   3  16        0.67        2.23      0.67 o 
  -1   3  16        0.85        3.05      0.67 o 
   0   3  16       21.42       25.14      0.89 o 
   1   3  16       24.41       24.47      1.22 o 
   2   3  16       47.25       58.15      1.76 o 
   3   3  16        0.08        0.05      0.57 o 
  -4   4  16        5.19        4.78      0.60 o 
  -3   4  16        9.57       10.01      0.83 o 
  -2   4  16       30.26       30.60      1.30 o 
  -1   4  16       52.97       56.41      1.80 o 
   0   4  16       39.59       37.21      1.04 o 
   1   4  16        4.17        5.95      0.73 o 
   2   4  16        0.50        1.97      0.52 o 
   3   4  16        4.85        6.70      0.55 o 
  -4   5  16       20.08       24.42      0.99 o 
  -3   5  16        4.77        3.49      0.56 o 
  -2   5  16       18.11       15.79      0.94 o 
  -1   5  16       36.36       47.11      1.56 o 
   0   5  16        6.03        5.82      0.86 o 
   1   5  16       18.84       19.80      0.95 o 
   2   5  16       26.57       34.70      1.15 o 
  -2   6  16        2.63        2.92      0.49 o 
  -1   6  16        0.17       -0.56      0.56 o 
   0   6  16        2.77        3.52      1.02 o 
  -5   0  17       21.52       25.04      1.06 o 
  -3   0  17        7.04        5.27      0.69 o 
  -1   0  17       11.98       12.48      0.94 o 
   1   0  17        7.82        7.55      0.83 o 
   3   0  17        0.90        1.45      0.44 o 
  -5   1  17       17.71       19.27      0.91 o 
  -4   1  17        0.01       -0.55      0.62 o 
  -3   1  17       28.21       27.20      1.25 o 
  -2   1  17        0.94        1.67      0.54 o 
  -1   1  17       62.02       48.46      1.66 o 
   0   1  17       11.87       12.34      0.71 o 
   1   1  17        5.82        4.06      0.66 o 
   2   1  17        0.07        0.23      0.50 o 
   3   1  17        1.76        4.21      0.55 o 
  -5   2  17       13.35       11.30      0.74 o 
  -4   2  17        6.44       10.24      0.78 o 
  -3   2  17        0.54        1.39      0.52 o 
  -2   2  17        3.44        6.24      0.71 o 
  -1   2  17       14.11       14.60      0.95 o 
   0   2  17       30.80       35.06      1.01 o 
   1   2  17       39.37       40.12      1.50 o 
   2   2  17      191.51      204.42      4.07 o 
   3   2  17        4.29        4.26      0.53 o 
  -4   3  17        0.99        0.00      0.58 o 
  -3   3  17        3.06        2.91      0.64 o 
  -2   3  17        1.19        1.73      0.50 o 
  -1   3  17        0.51        1.50      0.54 o 
   0   3  17       23.03       23.03      0.81 o 
   1   3  17       14.31       13.00      0.84 o 
   2   3  17       10.39       14.30      0.82 o 
  -3   4  17       38.76       42.82      1.39 o 
  -2   4  17       74.03       69.04      1.83 o 
  -1   4  17        7.64        5.45      0.65 o 
   0   4  17        0.20        1.56      0.33 o 
   1   4  17       29.89       28.07      1.10 o 
   2   4  17       14.34       14.05      0.74 o 
  -2   5  17        0.20        1.59      0.38 o 
  -1   5  17        3.55        4.74      0.57 o 
   0   5  17       31.34       36.38      1.45 o 
  -4   0  18       18.77       24.21      1.01 o 
  -2   0  18       37.19       35.94      1.38 o 
   0   0  18       20.26       22.37      0.77 o 
   2   0  18       92.71       89.46      2.37 o 
  -4   1  18        5.42        5.06      0.62 o 
  -3   1  18        1.33        0.56      0.63 o 
  -2   1  18       15.93       20.63      1.03 o 
  -1   1  18        2.12        2.21      0.60 o 
   0   1  18       10.97       11.09      1.29 o 
   1   1  18        5.32        4.12      0.51 o 
   2   1  18        7.66        8.66      0.67 o 
  -4   2  18        0.07        0.11      0.42 o 
  -3   2  18       36.49       33.55      1.25 o 
  -2   2  18        5.22        7.43      0.68 o 
  -1   2  18        2.10        3.79      0.55 o 
   0   2  18        0.82        3.30      0.41 o 
   1   2  18       43.56       52.04      1.50 o 
   2   2  18        0.55        2.12      0.46 o 
  -3   3  18        0.49        0.16      0.55 o 
  -2   3  18       27.22       26.35      1.11 o 
  -1   3  18        0.17        0.98      0.40 o 
   0   3  18       12.47       18.15      0.67 o 
   1   3  18       25.54       34.31      1.15 o 
  -2   4  18        9.78       14.23      0.78 o 
  -1   4  18        1.23        2.77      0.47 o 
   0   4  18       17.03       18.45      0.94 o 
  -3   0  19       19.39       10.93      0.68 o 
  -1   0  19        0.51        1.84      0.48 o 
   1   0  19        3.91        6.69      0.51 o 
  -2   1  19        0.10        0.33      0.46 o 
  -1   1  19        1.05        1.47      0.42 o 
   0   1  19       37.03       42.16      1.15 o 
  -2   2  19       11.54       11.17      0.69 o 
  -1   2  19        7.48        9.82      0.69 o 
   0   2  19       11.39        8.52      0.43 o 
                                                 
